# Supplementary material for: Ruminal resistome of dairy cattle is individualized and the resistotypes are associated with milking traits
Source: Anim Microbiome. 2021 Feb 10;3:18. doi: 10.1186/s42523-021-00081-9 (PMC7877042; doi:10.1186/s42523-021-00081-9)
Supplement: Supplementary file 1 — Additional file 1 : Table S1. Summary of sequence data generated from rumen samples of 49 dairy cows. [file 42523_2021_81_MOESM1_ESM.xlsx]

## Sheet: supplementary table1
Supplementary Table S1. Summary of sequence data generated from rumen samples of 49 dairy cows.
Samples	Raw reads	Raw bases (bp)	Clean reads	Clean bases (bp)	Contigs	Contigs bases (bp)	N50(bp)	Contigs annotated to ARGs	Contigs of ARGs assigned to Bacteiral taxonomy
C2_16	61701178	9316877878	59237064	8784390133	703980	462926141	716	270420	263184
C2_31	59141244	8930327844	56754158	8417605222	717494	531559220	839	389172	385664
C2_45	69740990	10530889490	67465024	10017303334	933865	617247273	719	324776	309152
C4_58	73330896	11072965296	70465432	10449053560	911571	613535098	743	350718	306286
C4_85	60413100	9122378100	57685654	8531696213	689541	453935152	715	287930	283906
C4_89	70750268	10683290468	68632080	10185562824	766688	575212295	852	596310	590946
C4_96	66521710	10044778210	63366678	9376878840	747425	492447901	715	313886	304792
C6_45	68288890	10311622390	66299994	9855728450	844432	587248059	767	384684	367552
C6_86	65282512	9857659312	62694180	9300716624	734518	532192700	803	441152	423952
C7_42	68362320	10322710320	66092742	9805056766	507402	454465651	1147	814908	811836
C7_57	73324032	11071928832	71188988	10571349044	883496	644070456	811	536862	529980
C7_67	65283008	9857734208	63141826	9367312428	643648	481690832	843	591056	587696
C8_19	64921186	9803099086	61971280	9170593089	811460	542349782	723	286944	273586
C8_33	63081890	9525365390	60744922	8987749787	777467	568885765	825	541176	539040
C8_36	64633852	9759711652	62458676	9274750309	821723	586254077	785	363424	353938
C8_69	74654404	11272815004	71718886	10638086193	922358	583342406	680	317350	307890
sample1	47122882	7115555182	46671848	7042270520	412426	304931302	794	392470	390028
sample10	51120112	7719136912	50592064	7616170475	717396	458417020	675	242128	206034
sample10211	48545732	7330405532	48104990	7258519042	544573	418372128	854	429442	425110
sample10214	46908870	7083239370	46572922	7022926285	688801	459693714	697	377036	369940
sample11118	48603714	7339160814	48173030	7265572897	755348	502481585	700	370492	357344
sample12004	55731048	8415388248	55319794	8343484755	850439	557429285	684	400752	388244
sample12027	52391666	7911141566	51981946	7840534842	767387	498476977	681	401474	393156
sample12037	53121026	8021274926	52698424	7950296813	485240	385286866	905	462792	456728
sample12141	56101136	8471271536	55549854	8375851055	900989	582835350	671	439084	427598
sample12146	52400934	7912541034	51983994	7843034774	572529	425521483	813	446346	439344
sample12172	48353626	7301397526	47884476	7224419120	630384	473682321	832	406386	400950
sample12205	51514982	7778762282	51093030	7701762533	547124	376685481	726	397068	391304
sample12236	49654152	7497776952	49245642	7429847643	455419	384623812	1008	452834	448004
sample12268	53746534	8115726634	53348072	8047209950	780337	517633284	690	426600	418636
sample12276	55795424	8425109024	55388072	8350878769	751934	525125697	736	463736	456940
sample13018	56436254	8521874354	56013400	8443679716	914069	551041675	610	369266	360410
sample13093	45422276	6858763676	45040430	6795026829	402682	349796569	1073	445712	442834
sample13117	55151200	8327831200	54709852	8251361110	625678	451749605	771	504808	496704
sample13169	52653734	7950713834	52190358	7873991904	579334	444381785	860	450256	446530
sample13170	54137030	8174691530	53669940	8096302987	805800	514769725	667	400730	388670
sample13196	50511818	7627284518	50031306	7548415572	778924	516378540	698	376164	364376
sample14	50440260	7616479260	50095884	7555647899	670176	448692519	699	378228	371438
sample16	47417900	7160102900	47001990	7086799925	692383	448644563	677	289036	275226
sample17	49143762	7420708062	48682726	7343901413	704953	460172385	677	365314	357554
sample18	48265420	7288078420	47930540	7230391662	502904	351997365	743	362354	358028
sample21	51642388	7798000588	51208522	7721293643	801717	533028868	706	310276	290604
sample22	54531520	8234259520	54025350	8144888309	768994	491285098	669	332596	316576
sample23	48507246	7324594146	48038572	7244358616	726494	455596220	653	322134	312452
sample28	50945870	7692826370	50580246	7623185741	706469	442139542	639	340372	334888
sample3	48761068	7362921268	48391500	7298911367	638872	417328714	677	340590	332910
sample30	50479622	7622422922	50051794	7548845747	440772	309629714	733	399698	390938
sample5	46229640	6980675640	45838360	6916821639	343790	273136754	877	413836	410890
sample8	49965168	7544740368	49569116	7478553680	657885	427402253	675	353294	344554
Total	2751185494	415429009594	2697595628	404248990048	34039290	23485731007	37253	19674072	19204342
Mean	5.61466e+07	8.47814e+09	55052972	8.24998e+09	694679	4.79301e+08	760.265	401512	391925
SD	8.3507e+06	1.26096e+09	7.48718e+06	1.06129e+09	147785	8.43871e+07	108.494	97542.8	100900
