# Supplementary material for: Ruminal resistome of dairy cattle is individualized and the resistotypes are associated with milking traits
Source: Anim Microbiome. 2021 Feb 10;3:18. doi: 10.1186/s42523-021-00081-9 (PMC7877042; doi:10.1186/s42523-021-00081-9)
Supplement: Supplementary file 2 — Additional file 2 : Table S2. Sub-terms of ARGs linked to the mechanism of antimicrobial efflux detected in the current study. [file 42523_2021_81_MOESM2_ESM.xlsx]

## Sheet: Sheet1
Supplementary Table S2. Subterms of ARGs linked to the mechanism of antimicrobial efflux detected in the current study.
Subterms	ARO_accession	ARO_name
ATP-binding cassette (ABC) antibiotic efflux pump	ARO:3003942	abcA
	ARO:3002987	bcrA
	ARO:3003948	efrA
	ARO:3003949	efrB
	ARO:3002813	lmrB
	ARO:3002882	lmrD
	ARO:3003950	msbA
	ARO:3003748	oleC
	ARO:3000024	patA
	ARO:3000025	patB
	ARO:3000489	sav1866
	ARO:3000481	tet35
subunit of efflux pump conferring antibiotic resistance	ARO:3000753	abeM
	ARO:3000216	acrB
	ARO:3000502	acrF
	ARO:3002817	carA
	ARO:3003944	drrA
	ARO:3000027	emrA
	ARO:3000074	emrB
	ARO:3000206	emrK
	ARO:3000776	Enterococcus faecium adeC
	ARO:3002881	lmrC
	ARO:3000300	lsaA
	ARO:3003111	lsaB
	ARO:3003112	lsaC
	ARO:3000533	macA
	ARO:3000535	macB
	ARO:3000615	mefA
	ARO:3003107	mefB
	ARO:3000614	mefE
	ARO:3000616	mel
	ARO:3000377	mexA
	ARO:3000378	mexB
	ARO:3002819	msrC
	ARO:3003036	oleB
	ARO:3003039	oprA
	ARO:3000802	oprJ
	ARO:3000805	oprN
	ARO:3003749	salA
	ARO:3002828	srmB
	ARO:3000237	tolC
	ARO:3002830	vgaALC
	ARO:3000118	vgaB
	ARO:3002832	vgaD
	ARO:3002833	vgaE
	ARO:3000553	adeR
	ARO:3000838	arlR
	ARO:3000839	arlS
	ARO:3000828	baeR
	ARO:3000829	baeS
	ARO:3000831	cpxR
	ARO:3000518	CRP
	ARO:3000833	evgS
	ARO:3000676	H-NS
	ARO:3000816	mtrA
	ARO:3003066	smeR
	ARO:3003067	smeS
	ARO:3002829	vgaA
major facilitator superfamily (MFS) antibiotic efflux pump	ARO:3001313	facT
	ARO:3003961	farA
	ARO:3003962	farB
	ARO:3001329	mdtG
	ARO:3000822	pmrA efflux pump
	ARO:3000448	qepA
	ARO:3003048	rosA
	ARO:3003049	rosB
	ARO:3000567	tet40
multidrug and toxic compound extrusion (MATE) transporter	ARO:3003835	CdeA
	ARO:3003953	hmrM
	ARO:3003965	hp1184
	ARO:3001327	mdtK
resistance-nodulation-cell division (RND) antibiotic efflux pump	ARO:3000207	acrA
	ARO:3000491	acrD
	ARO:3000775	adeB
	ARO:3000777	adeF
	ARO:3000778	adeG
	ARO:3000780	adeI
	ARO:3000781	adeJ
	ARO:3000782	adeK
	ARO:3002983	amrB
	ARO:3003010	ceoB
	ARO:3000783	cmeA
	ARO:3000784	cmeB
	ARO:3000785	cmeC
	ARO:3000790	mdsB
	ARO:3000791	mdsC
	ARO:3000793	mdtB
	ARO:3000794	mdtC
	ARO:3000795	mdtE
	ARO:3000796	mdtF
	ARO:3000801	mexD
	ARO:3000803	mexE
	ARO:3000804	mexF
	ARO:3000808	mexI
	ARO:3003692	mexJ
	ARO:3003693	mexK
	ARO:3003705	mexN
	ARO:3003698	mexP
	ARO:3003699	mexQ
	ARO:3003031	mexW
	ARO:3003033	mexY
	ARO:3000810	mtrC
	ARO:3000811	mtrD
	ARO:3000812	mtrE
	ARO:3003922	oqxA
	ARO:3003923	oqxB
	ARO:3003051	smeA
	ARO:3003052	smeB
	ARO:3003053	smeC
	ARO:3003055	smeD
	ARO:3003056	smeE
	ARO:3003057	smeF
	ARO:3003679	TriA
	ARO:3003680	TriB
	ARO:3003681	TriC
