# Supplementary material for: Ruminal resistome of dairy cattle is individualized and the resistotypes are associated with milking traits
Source: Anim Microbiome. 2021 Feb 10;3:18. doi: 10.1186/s42523-021-00081-9 (PMC7877042; doi:10.1186/s42523-021-00081-9)
Supplement: Supplementary file 3 — Additional file 3 : Table S3. Comparison analysis of resistance genes in the rumen of dairy cows with different feed intake. [file 42523_2021_81_MOESM3_ESM.xlsx]

## Sheet: supplementary table2
Supplementary Table S3. Comparison analysis of resistance genes in the rumen of dairy cows with differential feed intake.
Name	HDMI-Mean(%)	HDMI-Sd(%)	LDMI-Mean(%)	LDMI-Sd(%)	Pvalue	Lower ci	Upper ci	Effect size
ARO:3003844	5.569	0.2767	5.839	0.3902	0.1041	-0.5839	-0.01288	-0.2696
ARO:3000489	5.583	0.3279	5.334	0.3483	0.1041	-0.03899	0.5368	0.2488
ARO:3000535	5.311	0.4608	5.332	0.4851	0.7337	-0.4226	0.3663	-0.02017
ARO:3003830	3.726	0.1292	3.842	0.2461	0.1859	-0.2744	0.05282	-0.115
ARO:3000191	3.725	0.6701	3.391	0.5274	0.4274	-0.1275	0.8623	0.3341
ARO:3003730	3.135	0.2463	3.109	0.2617	0.9698	-0.1776	0.2465	0.02581
ARO:3000833	2.588	0.3956	2.6	0.2367	0.7337	-0.2669	0.2725	-0.01269
ARO:3000194	2.484	0.6988	2.462	0.3692	0.6232	-0.4531	0.498	0.02132
ARO:3002987	2.029	0.3757	2.043	0.2279	0.4274	-0.2654	0.2305	-0.01369
ARO:3003950	1.999	0.6457	1.868	0.4163	0.7913	-0.3158	0.5634	0.1315
ARO:3003463	1.861	0.2553	1.824	0.3811	0.5205	-0.2666	0.2878	0.03701
ARO:3001297	1.811	0.2353	1.766	0.2669	0.3075	-0.1669	0.2523	0.04491
ARO:3003577	1.762	0.1351	1.805	0.08548	0.3075	-0.1288	0.06262	-0.04359
ARO:3002881	1.784	0.1632	1.612	0.2018	0.06402	0.009333	0.3209	0.1719
ARO:3003775	1.614	0.1359	1.717	0.09298	0.06402	-0.1952	-0.008896	-0.103
ARO:3000025	1.641	0.3615	1.666	0.2782	0.6776	-0.2692	0.2624	-0.02469
ARO:3002882	1.618	0.3461	1.526	0.3445	0.5205	-0.1954	0.3916	0.09101
ARO:3003948	1.629	0.274	1.484	0.2771	0.3075	-0.07639	0.386	0.1449
ARO:3001293	1.553	0.2627	1.416	0.1151	0.1405	-0.02961	0.3013	0.1373
ARO:3003074	1.481	0.1406	1.439	0.1812	0.9698	-0.08527	0.1767	0.04151
ARO:3003749	1.354	0.2264	1.298	0.3228	0.4274	-0.1676	0.2946	0.05611
ARO:3000024	1.291	0.2997	1.355	0.3478	0.7337	-0.3248	0.2107	-0.06329
ARO:3002972	1.32	0.1677	1.265	0.06954	0.9097	-0.0509	0.1719	0.05551
ARO:3000784	1.29	0.3491	1.292	0.2658	0.9097	-0.2349	0.2612	-0.002325
ARO:3003041	1.227	0.223	1.254	0.173	0.6776	-0.188	0.1514	-0.02676
ARO:3003370	0.9957	0.1905	1.148	0.3282	0.7337	-0.3802	0.06504	-0.1519
ARO:3002837	1.08	0.2646	1.03	0.1974	0.7337	-0.135	0.251	0.05036
ARO:3000193	1.021	0.1668	1.067	0.1851	0.6232	-0.1885	0.09869	-0.04672
ARO:3002817	0.9156	0.271	1.035	0.2964	0.07566	-0.3595	0.109	-0.1191
ARO:3003092	1.005	0.1191	0.9386	0.1209	0.4727	-0.02522	0.175	0.06616
ARO:3000615	0.8918	0.3202	0.8945	0.1148	0.4274	-0.173	0.238	-0.002774
ARO:3003438	0.807	0.1395	0.8762	0.08264	0.2413	-0.1689	0.02533	-0.06927
ARO:3000195	0.7866	0.1854	0.8641	0.1692	0.1212	-0.2199	0.06846	-0.07759
ARO:3003578	0.8189	0.1069	0.8177	0.09634	0.8501	-0.08847	0.08656	0.001273
ARO:3002841	0.7984	0.2215	0.8249	0.2107	0.8501	-0.2163	0.1576	-0.02653
ARO:3002814	0.7965	0.1885	0.822	0.09213	0.1859	-0.1447	0.09903	-0.02554
ARO:3003949	0.7872	0.196	0.8269	0.1482	0.7337	-0.184	0.09806	-0.03975
ARO:3000838	0.7979	0.1231	0.8007	0.125	0.9698	-0.1135	0.1009	-0.002825
ARO:3002925	0.727	0.1481	0.7267	0.1437	0.9097	-0.1166	0.1304	0.0003748
ARO:3000481	0.7168	0.1521	0.7075	0.1326	0.9097	-0.1077	0.1238	0.009364
ARO:3003784	0.6982	0.1026	0.6868	0.07615	0.9698	-0.06431	0.08638	0.01132
ARO:3000556	0.661	0.1813	0.7084	0.08635	0.07566	-0.1578	0.08363	-0.04748
ARO:3003111	0.7144	0.3356	0.6186	0.1756	0.4727	-0.1337	0.3473	0.09578
ARO:3003944	0.6663	0.1076	0.6268	0.1406	0.6776	-0.065	0.1485	0.03943
ARO:3002875	0.5935	0.1123	0.6582	0.1576	0.3847	-0.1735	0.04147	-0.06471
ARO:3000804	0.6514	0.1636	0.5881	0.1608	0.3447	-0.06979	0.1951	0.06326
ARO:3003693	0.5879	0.267	0.5955	0.2305	0.7913	-0.2034	0.198	-0.007567
ARO:3002986	0.5776	0.141	0.5495	0.1102	0.6232	-0.07341	0.13	0.02811
ARO:3000776	0.5466	0.1303	0.5474	0.101	0.9097	-0.09525	0.09261	-0.0007264
ARO:3003573	0.5168	0.1312	0.5183	0.1415	1	-0.1193	0.1216	-0.001528
ARO:3003748	0.4904	0.06988	0.5324	0.1424	0.7337	-0.1447	0.04504	-0.04201
ARO:3003357	0.4756	0.06365	0.5145	0.07927	0.273	-0.09815	0.024	-0.03889
ARO:3000118	0.4748	0.2038	0.5041	0.2286	0.6776	-0.2027	0.1498	-0.02935
ARO:3003728	0.4626	0.129	0.4674	0.06439	0.8501	-0.1028	0.07765	-0.004747
ARO:3000816	0.4423	0.1135	0.4556	0.08386	0.8501	-0.0973	0.07572	-0.01331
ARO:3002828	0.4406	0.03454	0.4409	0.0378	0.7913	-0.03298	0.02853	-0.0003082
ARO:3003395	0.3851	0.02883	0.408	0.0413	0.3075	-0.053	0.006749	-0.0229
ARO:3003576	0.4132	0.1524	0.3708	0.1038	0.4274	-0.06071	0.1598	0.04239
ARO:3003445	0.386	0.07837	0.3959	0.09827	0.7913	-0.08676	0.05852	-0.009907
ARO:3002948	0.3918	0.1193	0.3805	0.1097	0.9698	-0.08389	0.1074	0.01124
ARO:3002832	0.4022	0.2463	0.3682	0.2361	0.5205	-0.156	0.236	0.03398
ARO:3000794	0.3638	0.1104	0.3966	0.1125	0.4274	-0.1223	0.06484	-0.03283
ARO:3003582	0.3768	0.1163	0.3782	0.07702	0.9097	-0.0829	0.08299	-0.001478
ARO:3000216	0.322	0.1811	0.4044	0.3383	0.9097	-0.2963	0.1447	-0.08237
ARO:3003036	0.3778	0.08555	0.3454	0.06172	0.4274	-0.02473	0.1001	0.03238
ARO:3002950	0.3385	0.06461	0.3635	0.03831	0.5708	-0.07189	0.01818	-0.02504
ARO:3000839	0.3398	0.07616	0.3611	0.06022	0.6232	-0.07934	0.03668	-0.02135
ARO:3003970	0.3253	0.08081	0.3321	0.08985	0.9097	-0.07929	0.06363	-0.006808
ARO:3000444	0.3373	0.08833	0.3061	0.07615	0.4727	-0.0349	0.1003	0.03119
ARO:3000793	0.2918	0.08219	0.3446	0.1306	0.3075	-0.1522	0.03286	-0.05281
ARO:3000829	0.3085	0.1007	0.3073	0.08403	0.9698	-0.07216	0.08395	0.001182
ARO:3002833	0.3003	0.04907	0.3036	0.03342	0.9097	-0.0418	0.03197	-0.003328
ARO:3003835	0.2905	0.04705	0.2987	0.03461	0.8501	-0.04181	0.03032	-0.008238
ARO:3002953	0.2892	0.06202	0.2835	0.07922	0.8501	-0.05438	0.06789	0.005671
ARO:3002907	0.2803	0.05161	0.2862	0.04357	0.9097	-0.04335	0.03144	-0.005899
ARO:3003922	0.3016	0.07213	0.2645	0.04879	0.3075	-0.01236	0.09057	0.0371
ARO:3001301	0.2706	0.07859	0.2594	0.04633	0.7337	-0.03776	0.07567	0.01112
ARO:3002871	0.2888	0.1196	0.2391	0.04074	0.4274	-0.02069	0.1306	0.04966
ARO:3000781	0.2601	0.08323	0.2538	0.0905	0.9097	-0.06406	0.08356	0.006282
ARO:3003789	0.2579	0.09048	0.2488	0.04674	0.9698	-0.0496	0.06876	0.009011
ARO:3002928	0.2475	0.119	0.2408	0.1013	0.9097	-0.08445	0.09753	0.006702
ARO:3002815	0.2227	0.06993	0.2191	0.05771	0.9698	-0.0483	0.06327	0.003581
ARO:3002830	0.2106	0.05632	0.2052	0.03089	0.7337	-0.03114	0.04502	0.005361
ARO:3003067	0.1797	0.05389	0.2006	0.05603	0.3847	-0.06477	0.02368	-0.0209
ARO:3003841	0.1846	0.06796	0.193	0.05186	0.7337	-0.05836	0.04338	-0.008416
ARO:3000197	0.1745	0.05449	0.2019	0.04124	0.1859	-0.06655	0.01249	-0.02742
ARO:3003559	0.174	0.06705	0.175	0.05715	1	-0.0532	0.05287	-0.001024
ARO:3003010	0.1828	0.1233	0.1569	0.03435	0.6776	-0.0323	0.1126	0.02596
ARO:3002924	0.1736	0.03543	0.1628	0.0494	0.5708	-0.02516	0.04663	0.01084
ARO:3003056	0.1624	0.06558	0.1678	0.06526	0.9097	-0.06055	0.05091	-0.005362
ARO:3002909	0.1778	0.0452	0.1494	0.02116	0.08897	0.001652	0.05958	0.02848
ARO:3000190	0.1709	0.07758	0.1546	0.03851	0.7337	-0.03274	0.06978	0.01635
ARO:3003725	0.1705	0.109	0.1534	0.1299	0.4727	-0.08552	0.1177	0.01708
ARO:3000782	0.17	0.07777	0.1534	0.06221	0.3075	-0.03858	0.07498	0.01653
ARO:3000775	0.1384	0.1848	0.1832	0.2719	0.3447	-0.2553	0.1362	-0.04481
ARO:3000790	0.1437	0.0315	0.1775	0.1854	0.2413	-0.1552	0.04117	-0.03381
ARO:3002597	0.1623	0.0739	0.1572	0.02992	1	-0.03435	0.05386	0.005053
ARO:3002943	0.1441	0.04737	0.1704	0.06481	0.5708	-0.077	0.01712	-0.02623
ARO:3002926	0.1545	0.0418	0.1496	0.02522	0.9698	-0.0208	0.03241	0.004939
ARO:3000831	0.1343	0.04042	0.1481	0.05227	0.5205	-0.05463	0.02389	-0.01382
ARO:3003359	0.1216	0.02848	0.1423	0.03512	0.162	-0.04714	0.004789	-0.02069
ARO:3000502	0.1021	0.09477	0.1573	0.1706	0.6776	-0.1766	0.05508	-0.05518
ARO:3003681	0.1242	0.02691	0.1336	0.0485	0.6776	-0.04596	0.02084	-0.009421
ARO:3003574	0.1079	0.05951	0.1497	0.1099	0.6232	-0.1222	0.02919	-0.04183
ARO:3002816	0.1352	0.06006	0.1168	0.04038	0.5708	-0.02282	0.06619	0.01836
ARO:3003106	0.1227	0.0524	0.1272	0.02344	0.4274	-0.03415	0.0325	-0.004443
ARO:3003965	0.1213	0.04044	0.1277	0.02807	0.3447	-0.03421	0.02385	-0.006418
ARO:3002544	0.1213	0.06053	0.1275	0.05105	0.9097	-0.05579	0.03606	-0.006142
ARO:3002891	0.1256	0.03199	0.1204	0.01641	0.8501	-0.01478	0.02788	0.005158
ARO:3003907	0.1105	0.02496	0.1303	0.03542	0.3075	-0.04743	0.005131	-0.01982
ARO:3003078	0.1202	0.04863	0.1179	0.0271	0.5205	-0.02776	0.03885	0.002258
ARO:3000808	0.1324	0.02737	0.1046	0.02027	0.01402	0.008645	0.04668	0.02786
ARO:3000192	0.1102	0.03175	0.123	0.03687	0.5205	-0.04102	0.01678	-0.01278
ARO:3003048	0.1172	0.04222	0.1116	0.03575	1	-0.02607	0.039	0.005579
ARO:3002942	0.139	0.08895	0.0891	0.02103	0.273	3.13e-05	0.1073	0.04987
ARO:3003923	0.108	0.04259	0.1123	0.03851	0.8501	-0.03639	0.03042	-0.004293
ARO:3003953	0.07515	0.09689	0.1417	0.2081	0.5708	-0.2039	0.06308	-0.06659
ARO:3003441	0.1119	0.0175	0.103	0.01404	0.2413	-0.004764	0.02217	0.008861
ARO:3003043	0.09531	0.01907	0.1053	0.03151	0.9097	-0.03612	0.01266	-0.01004
ARO:3000207	0.09999	0.09626	0.09971	0.0816	0.8501	-0.07025	0.07943	0.0002909
ARO:3002829	0.1021	0.0277	0.09708	0.02246	0.8501	-0.01508	0.02756	0.005031
ARO:3002956	0.09476	0.03984	0.104	0.03979	0.5205	-0.0402	0.02381	-0.009224
ARO:3002687	0.09483	0.0448	0.1008	0.02492	0.4727	-0.03288	0.02765	-0.005963
ARO:3000780	0.09464	0.1061	0.09941	0.1553	0.6776	-0.1299	0.09897	-0.004775
ARO:3000378	0.0972	0.04951	0.09643	0.04878	0.9698	-0.03629	0.04215	0.0007731
ARO:3000372	0.09269	0.01953	0.09819	0.02002	0.6232	-0.02188	0.0106	-0.005507
ARO:3000778	0.09923	0.04206	0.08824	0.02695	0.3447	-0.01766	0.03928	0.01101
ARO:3002919	0.0946	0.02887	0.09176	0.01553	0.9097	-0.0153	0.02329	0.002833
ARO:3002954	0.08703	0.02385	0.09821	0.02171	0.2123	-0.0289	0.009861	-0.01118
ARO:3002964	0.09123	0.02878	0.09278	0.03265	0.5708	-0.02499	0.02511	-0.001572
ARO:3002944	0.0898	0.01659	0.09169	0.01356	0.5708	-0.01387	0.01116	-0.001894
ARO:3000791	0.08527	0.1208	0.09227	0.1513	0.6776	-0.1315	0.101	-0.00699
ARO:3002949	0.08245	0.01985	0.09434	0.02311	0.3075	-0.02895	0.005812	-0.01189
ARO:3003961	0.08516	0.03284	0.08828	0.07632	0.3447	-0.06009	0.03909	-0.003113
ARO:3000196	0.08327	0.03052	0.0866	0.01521	0.3847	-0.02279	0.01825	-0.003331
ARO:3002910	0.0747	0.03158	0.0856	0.04189	0.7337	-0.04352	0.02091	-0.01092
ARO:3002985	0.07178	0.02391	0.08419	0.02881	0.3847	-0.03512	0.007995	-0.01241
ARO:3002543	0.0885	0.06792	0.06671	0.03938	0.6232	-0.02443	0.06767	0.02179
ARO:3003724	0.07553	0.02859	0.07566	0.02682	0.9698	-0.02313	0.02265	-0.0001276
ARO:3000013	0.05622	0.02448	0.09126	0.04952	0.06402	-0.07051	-0.003029	-0.03505
ARO:3000783	0.07495	0.03645	0.07178	0.02251	0.9698	-0.02205	0.02896	0.003179
ARO:3000518	0.05235	0.04715	0.09314	0.1088	0.6776	-0.1135	0.02014	-0.0408
ARO:3003361	0.0704	0.01238	0.0733	0.01567	0.7913	-0.01475	0.008367	-0.002898
ARO:3000491	0.06947	0.03438	0.06958	0.0297	1	-0.02795	0.02638	-0.0001208
ARO:3001209	0.07071	0.01378	0.06546	0.01564	0.4727	-0.006492	0.01773	0.005246
ARO:3003042	0.06761	0.02543	0.06698	0.03005	0.7913	-0.02427	0.02249	0.0006353
ARO:3002813	0.05312	0.0348	0.08107	0.09988	0.9097	-0.09555	0.02391	-0.02795
ARO:3002945	0.06273	0.02409	0.07002	0.01895	0.3847	-0.02548	0.0117	-0.007296
ARO:3000533	0.05549	0.03312	0.07625	0.06499	0.6776	-0.06818	0.01971	-0.02077
ARO:3002937	0.06391	0.009097	0.06275	0.01371	0.7913	-0.008851	0.01123	0.001161
ARO:3002921	0.06932	0.02176	0.05614	0.0109	0.1041	-0.0009892	0.02699	0.01318
ARO:3003112	0.05858	0.0345	0.06277	0.01604	0.3447	-0.02415	0.02036	-0.004199
ARO:3002912	0.06195	0.04355	0.05171	0.01632	0.9698	-0.01371	0.04108	0.01024
ARO:3000828	0.05885	0.01315	0.05309	0.01255	0.4727	-0.005022	0.01628	0.005764
ARO:3003699	0.05474	0.02114	0.05527	0.01877	0.8501	-0.01582	0.01782	-0.0005289
ARO:3002975	0.05088	0.02839	0.05878	0.01658	0.4274	-0.02671	0.01254	-0.007891
ARO:3002939	0.06198	0.05094	0.04692	0.03167	0.3447	-0.02023	0.05284	0.01506
ARO:3003930	0.0495	0.0114	0.05903	0.009086	0.08897	-0.01838	-0.0009781	-0.009522
ARO:3001633	0.038	0.04989	0.07017	0.1078	0.7054	-0.1086	0.03117	-0.03217
ARO:3003031	0.05697	0.01485	0.05009	0.01503	0.3447	-0.005577	0.01837	0.006879
ARO:3003785	0.04999	0.05139	0.05616	0.02901	0.1859	-0.03772	0.03227	-0.006168
ARO:3000617	0.05083	0.01346	0.05153	0.007505	0.6232	-0.009744	0.00912	-0.0007007
ARO:3003105	0.04183	0.01204	0.06013	0.01812	0.02113	-0.03075	-0.005676	-0.0183
ARO:3003057	0.04903	0.03861	0.04892	0.03467	0.9097	-0.02985	0.03482	0.0001168
ARO:3003705	0.04629	0.02656	0.05069	0.03476	0.5708	-0.03398	0.02031	-0.004409
ARO:3002922	0.04821	0.01616	0.0477	0.008414	0.9097	-0.009966	0.01089	0.0005093
ARO:3002835	0.05239	0.03511	0.03993	0.01849	0.6776	-0.009518	0.03784	0.01246
ARO:3000812	0.04594	0.0179	0.04532	0.01301	0.9698	-0.01225	0.01332	0.0006261
ARO:3003070	0.04987	0.03008	0.03886	0.01721	0.4727	-0.009649	0.03226	0.01101
ARO:3000616	0.05067	0.02986	0.03796	0.00781	0.6232	-0.003193	0.0323	0.01271
ARO:3002974	0.04905	0.03834	0.03883	0.02758	0.5205	-0.01539	0.03686	0.01021
ARO:3002913	0.04022	0.01574	0.04371	0.02759	0.4727	-0.02402	0.01327	-0.003484
ARO:3003389	0.03872	0.01222	0.04219	0.02107	1	-0.01873	0.009916	-0.003469
ARO:3002932	0.04083	0.01305	0.04004	0.01168	0.8501	-0.009378	0.01095	0.0007841
ARO:3002995	0.03877	0.01647	0.04202	0.01237	0.4274	-0.01502	0.008274	-0.00325
ARO:3000811	0.03815	0.02121	0.04124	0.01727	0.5205	-0.0184	0.01181	-0.003091
ARO:3002364	0.03587	0.01653	0.04161	0.03989	0.8501	-0.03406	0.01515	-0.005745
ARO:3000499	0.01342	0.01513	0.06051	0.1005	0.5205	-0.1109	0.0005317	-0.04708
ARO:3003440	0.03402	0.01749	0.03426	0.01977	0.9698	-0.0154	0.01574	-0.0002349
ARO:3002629	0.03314	0.02069	0.03399	0.008996	0.7913	-0.01353	0.01347	-0.0008485
ARO:3003698	0.0345	0.02424	0.02996	0.01365	0.7337	-0.01001	0.02268	0.00454
ARO:3000498	0.0443	0.05992	0.01938	0.01989	0.0539	-0.007564	0.07033	0.02491
ARO:3000005	0.02645	0.009248	0.03382	0.01815	0.3075	-0.02049	0.004216	-0.007371
ARO:3002952	0.02821	0.01651	0.0318	0.009081	0.3847	-0.0143	0.009252	-0.003594
ARO:3000785	0.02378	0.03112	0.03525	0.04857	0.7913	-0.04519	0.02151	-0.01148
ARO:3003692	0.03001	0.01554	0.02711	0.009296	0.7913	-0.007148	0.0135	0.002901
ARO:3000567	0.02447	0.008203	0.03216	0.02609	0.8501	-0.02627	0.006606	-0.007691
ARO:3002908	0.02838	0.01606	0.02635	0.01416	0.9698	-0.01024	0.01402	0.002033
ARO:3003066	0.02548	0.01055	0.02628	0.007281	0.5708	-0.007561	0.007022	-0.0007978
ARO:3002572	0.02256	0.01944	0.02918	0.01494	0.4274	-0.02086	0.008716	-0.006629
ARO:3002929	0.02802	0.007227	0.02275	0.00864	0.1041	-0.001377	0.01206	0.005274
ARO:3001327	0.02519	0.008718	0.02543	0.003986	0.7913	-0.005498	0.005378	-0.0002408
ARO:3000010	0.0251	0.008784	0.02548	0.008714	1	-0.007679	0.006979	-0.000386
ARO:3002959	0.02542	0.01384	0.02373	0.008434	0.9698	-0.007039	0.01269	0.001684
ARO:3002947	0.02743	0.02183	0.02071	0.01213	0.6232	-0.006853	0.0222	0.006724
ARO:3002936	0.02679	0.01447	0.02082	0.007746	0.5708	-0.003727	0.01699	0.005964
ARO:3002647	0.0281	0.02056	0.01817	0.008957	0.3447	-0.002993	0.02385	0.009938
ARO:3002927	0.02289	0.01012	0.0233	0.006639	0.6232	-0.007055	0.007022	-0.0004078
ARO:3000822	0.02406	0.01088	0.02072	0.006004	0.7337	-0.003736	0.01118	0.003338
ARO:3002541	0.02125	0.01314	0.02235	0.01246	0.8501	-0.01205	0.008913	-0.0011
ARO:3002971	0.02038	0.008805	0.0227	0.006619	0.3847	-0.008729	0.004261	-0.002319
ARO:3003369	0.02102	0.009714	0.02118	0.01673	0.5205	-0.01224	0.01025	-0.000157
ARO:3000777	0.02071	0.01158	0.01809	0.008091	0.7913	-0.005088	0.0113	0.002617
ARO:3003727	0.01754	0.01317	0.01961	0.008996	0.3447	-0.01085	0.007991	-0.002068
ARO:3003049	0.01709	0.006569	0.01943	0.007671	0.5205	-0.00838	0.003865	-0.002343
ARO:3003016	0.01675	0.008813	0.01888	0.01003	0.6776	-0.009907	0.005832	-0.00213
ARO:3003833	0.01518	0.008395	0.0202	0.02362	0.9097	-0.02135	0.007384	-0.005017
ARO:3000795	0.01624	0.01106	0.01846	0.01278	0.7337	-0.01253	0.007692	-0.002223
ARO:3003033	0.01401	0.01365	0.02039	0.04212	0.5205	-0.03619	0.01306	-0.006384
ARO:3002700	0.01446	0.01471	0.01845	0.02094	0.7913	-0.02061	0.009925	-0.003991
ARO:3001329	0.01333	0.007162	0.01904	0.01834	0.7337	-0.01868	0.004469	-0.005709
ARO:3002630	0.01612	0.009477	0.01534	0.007638	1	-0.006149	0.009342	0.0007731
ARO:3003751	0.01736	0.01688	0.012	0.009061	0.9097	-0.005069	0.01789	0.005356
ARO:3000186	0.01617	0.008246	0.01275	0.005166	0.1859	-0.002252	0.009589	0.003418
ARO:3000368	0.01236	0.004269	0.01519	0.003105	0.07566	-0.006036	0.0002473	-0.002825
ARO:3002867	0.0141	0.006851	0.01128	0.004126	0.273	-0.001913	0.007636	0.002814
ARO:3002983	0.01371	0.007458	0.0105	0.003773	0.3447	-0.002111	0.008074	0.003209
ARO:3003109	0.01272	0.007849	0.01102	0.003388	0.9698	-0.003184	0.007063	0.0017
ARO:3002866	0.01026	0.005848	0.01341	0.005988	0.2413	-0.008138	0.002032	-0.003145
ARO:3002955	0.0106	0.003954	0.01276	0.004591	0.3447	-0.005783	0.001407	-0.002153
ARO:3000796	0.01128	0.005874	0.0118	0.004376	0.6776	-0.004721	0.004256	-0.0005271
ARO:3002868	0.01201	0.01175	0.0108	0.003756	0.3447	-0.005033	0.009482	0.00121
ARO:3002933	0.01077	0.005621	0.01159	0.005802	0.7913	-0.005541	0.004076	-0.0008235
ARO:3003055	0.01113	0.00504	0.01093	0.005098	0.9097	-0.004193	0.004361	0.0002094
ARO:3002819	0.01007	0.006761	0.01187	0.00495	0.273	-0.006362	0.003202	-0.001801
ARO:3002931	0.01055	0.003272	0.01122	0.004342	0.6776	-0.003957	0.002637	-0.0006679
ARO:3002958	0.01036	0.005021	0.01114	0.004079	0.6232	-0.004433	0.003099	-0.000784
ARO:3002965	0.01037	0.008204	0.0097	0.00486	0.9097	-0.004797	0.006363	0.0006678
ARO:3000522	0.009329	0.005239	0.007274	0.003851	0.3075	-0.001733	0.005712	0.002056
ARO:3002935	0.007824	0.002758	0.008203	0.003696	0.9097	-0.003144	0.002324	-0.0003802
ARO:3003726	0.007869	0.003243	0.008051	0.004911	0.9097	-0.003836	0.003186	-0.0001811
ARO:3000377	0.008605	0.006197	0.007173	0.003341	1	-0.002516	0.006031	0.001434
ARO:3003679	0.008528	0.005973	0.006647	0.002923	0.5205	-0.00185	0.005598	0.001882
ARO:3002911	0.006195	0.003505	0.008789	0.00376	0.1859	-0.005681	0.0003251	-0.002594
ARO:3002626	0.008207	0.006214	0.006766	0.003561	0.7337	-0.002509	0.005796	0.001442
ARO:3000805	0.009177	0.009798	0.005002	0.003865	0.4274	-0.001476	0.01135	0.004176
ARO:3000463	0.006865	0.004708	0.007189	0.002866	0.5708	-0.003242	0.003269	-0.0003229
ARO:3000237	0.007057	0.005712	0.006519	0.005098	0.9097	-0.003815	0.005289	0.0005379
ARO:3002961	0.005656	0.005922	0.007256	0.003708	0.1859	-0.005335	0.002518	-0.001601
ARO:3000801	0.005809	0.004513	0.006443	0.004621	0.8501	-0.004238	0.002916	-0.0006335
ARO:3003039	0.00596	0.002993	0.005725	0.005111	0.4727	-0.003534	0.003406	0.0002346
ARO:3000753	0.005576	0.00269	0.00585	0.004683	0.8501	-0.003639	0.002597	-0.0002737
ARO:3002686	0.006182	0.005973	0.00523	0.002697	0.9698	-0.00252	0.005322	0.0009515
ARO:3002646	0.005715	0.004989	0.005588	0.004504	0.9097	-0.003711	0.004259	0.0001274
ARO:3000810	0.004717	0.003574	0.006237	0.00389	0.3447	-0.004577	0.001712	-0.001519
ARO:3003060	0.005553	0.004861	0.00472	0.002521	0.9698	-0.002273	0.004172	0.0008328
ARO:3003053	0.005147	0.003187	0.004901	0.002512	0.9097	-0.002102	0.002607	0.0002454
ARO:3003107	0.005027	0.003898	0.00442	0.001941	0.9097	-0.001717	0.00319	0.0006068
ARO:3000217	0.004857	0.003188	0.004408	0.002604	0.7337	-0.001924	0.002828	0.0004489
ARO:3000803	0.003839	0.001652	0.004962	0.00406	0.9097	-0.003738	0.00111	-0.001122
ARO:3003680	0.003655	0.003322	0.004804	0.004586	0.7913	-0.00455	0.001956	-0.001148
ARO:3000448	0.004257	0.002901	0.00418	0.00345	0.9698	-0.002521	0.002863	7.635e-05
ARO:3003051	0.004	0.003296	0.004416	0.002688	0.5708	-0.002907	0.002201	-0.0004159
ARO:3003052	0.004699	0.002715	0.003503	0.002137	0.3447	-0.0008613	0.003274	0.001196
ARO:3003920	0.003707	0.003004	0.004303	0.002799	0.7913	-0.002869	0.001773	-0.0005962
ARO:3003394	0.003183	0.004043	0.004721	0.008766	0.9696	-0.008006	0.00307	-0.001539
ARO:3000412	0.003934	0.003096	0.003832	0.002321	0.7913	-0.002085	0.002325	0.0001021
ARO:3003583	0.003673	0.002743	0.003746	0.001492	0.9097	-0.001834	0.001783	-7.292e-05
ARO:3003069	0.00292	0.002782	0.003797	0.002052	0.3845	-0.00284	0.001284	-0.000877
ARO:3000074	0.00367	0.005871	0.003033	0.005621	0.6227	-0.004507	0.005807	0.000637
ARO:3002923	0.003595	0.002236	0.003056	0.001764	0.5708	-0.001141	0.002296	0.0005384
ARO:3002938	0.003833	0.003918	0.002619	0.002272	1	-0.001485	0.004279	0.001214
ARO:3002678	0.003301	0.002647	0.003096	0.004274	0.5189	-0.002963	0.002849	0.0002053
ARO:3002660	0.002762	0.001404	0.003583	0.002522	0.5708	-0.002657	0.0008126	-0.0008209
ARO:3002648	0.002164	0.001823	0.003517	0.002173	0.1041	-0.002923	0.0002709	-0.001353
ARO:3003689	0.002942	0.003221	0.002585	0.001766	0.9096	-0.001602	0.002657	0.0003567
ARO:3000421	0.001061	0.001924	0.004396	0.009613	0.8815	-0.0101	0.001491	-0.003335
ARO:3003962	0.002679	0.001934	0.002676	0.0014	0.9698	-0.001355	0.001548	3.258e-06
ARO:3002869	0.002769	0.004137	0.002375	0.002047	0.6771	-0.001998	0.003375	0.0003952
ARO:3002639	0.002452	0.001985	0.002419	0.002094	1	-0.001854	0.001738	3.27e-05
ARO:3000792	0.001956	0.001564	0.002744	0.002083	0.3447	-0.002349	0.0007273	-0.0007876
ARO:3000254	0.002184	0.001946	0.002459	0.002288	0.791	-0.001915	0.001515	-0.0002755
ARO:3000809	0.002625	0.004059	0.00173	0.001537	0.9694	-0.00138	0.003729	0.0008947
ARO:3000614	0.002389	0.00219	0.001691	0.0009777	0.7913	-0.0006381	0.002119	0.0006982
ARO:3002857	0.001426	0.001347	0.002587	0.001692	0.06402	-0.002515	0.0001151	-0.00116
ARO:3000553	0.002119	0.002593	0.001651	0.001716	0.7333	-0.001399	0.00262	0.0004681
ARO:3002542	0.002145	0.00218	0.001597	0.001448	0.623	-0.001097	0.002068	0.0005473
ARO:3003097	0.002135	0.003073	0.001202	0.001854	0.5005	-0.001095	0.003235	0.0009325
ARO:3002999	0.001337	0.001532	0.00191	0.001729	0.5918	-0.001904	0.0008946	-0.0005728
ARO:3003368	0.001239	0.001025	0.001983	0.001203	0.162	-0.001706	0.0002229	-0.0007438
ARO:3002674	0.001682	0.003058	0.001457	0.001401	0.3744	-0.001434	0.002222	0.0002254
ARO:3003037	0.001134	0.001348	0.001614	0.001229	0.5624	-0.001546	0.0006623	-0.0004803
ARO:3000779	0.001148	0.001388	0.00151	0.001417	0.7593	-0.001548	0.0009167	-0.0003622
ARO:3000596	0.0009674	0.001108	0.001673	0.002373	0.9067	-0.0025	0.0007777	-0.0007054
ARO:3003762	0.001343	0.001943	0.001231	0.0009528	0.4947	-0.001067	0.001534	0.0001129
ARO:3003392	0.001055	0.0008988	0.001509	0.001843	0.9096	-0.00183	0.0005808	-0.0004537
ARO:3002535	0.001103	0.001283	0.001323	0.001011	0.5115	-0.001113	0.0007062	-0.0002192
ARO:3003046	0.001445	0.001844	0.0009659	0.001811	0.191	-0.001052	0.001863	0.0004796
ARO:3003059	0.001221	0.001854	0.0009574	0.001088	0.8148	-0.0008473	0.001633	0.0002638
ARO:3000549	0.001293	0.000876	0.000761	0.0008222	0.2088	-0.0001992	0.001248	0.0005323
ARO:3000027	0.001037	0.001538	0.0008296	0.001091	0.9684	-0.0008432	0.001335	0.0002069
ARO:3000807	0.001085	0.001247	0.0006809	0.0008309	0.5624	-0.0004856	0.001444	0.000404
ARO:3002627	0.001025	0.003242	0.000739	0.00197	0.387	-0.001893	0.002859	0.0002861
ARO:3000462	0.0007089	0.0007773	0.001001	0.000916	0.5115	-0.001022	0.0004445	-0.0002925
ARO:3003744	0.001265	0.001414	0.0003973	0.000398	0.4515	7.584e-05	0.001834	0.0008674
ARO:3002941	0.0008338	0.0008417	0.0006189	0.0009633	0.5996	-0.000512	0.001005	0.000215
ARO:3003204	0.0008049	0.001521	0.0005179	0.0004402	0.7214	-0.0004568	0.00139	0.000287
ARO:3002844	0.0007642	0.0009389	0.0005368	0.0007336	0.6065	-0.0004496	0.0009845	0.0002273
ARO:3002897	0.00087	0.00164	0.0004217	0.0007193	0.5907	-0.0004137	0.001652	0.0004483
ARO:3000363	0.0008967	0.0008374	0.0003588	0.0007184	0.04329	-0.0001549	0.001196	0.0005379
ARO:3002930	0.0005281	0.00074	0.0006727	0.0007798	0.5447	-0.0007582	0.0004859	-0.0001445
ARO:3001313	0.0003203	0.0006753	0.0008367	0.001067	0.1354	-0.001223	0.0001977	-0.0005164
ARO:3002892	0.0006039	0.0005622	0.000515	0.0008451	0.4053	-0.0005578	0.0006562	8.886e-05
ARO:3001330	0.0005292	0.0006804	0.0005686	0.0006406	0.7214	-0.0005721	0.0005082	-3.942e-05
ARO:3002665	0.0006923	0.000724	0.0003179	0.0003925	0.2193	-0.0001144	0.0008783	0.0003744
ARO:3000802	0.0005908	0.001165	0.0004056	0.001116	0.7281	-0.0007682	0.001085	0.0001852
ARO:3003002	0.0002825	0.0007544	0.0006794	0.001245	0.1692	-0.001427	0.0005013	-0.0003969
ARO:3000178	0.0004055	0.0008578	0.0005198	0.001487	0.6548	-0.001205	0.0007977	-0.0001142
ARO:3002628	0.0006285	0.000907	0.0002575	0.0005084	0.4509	-0.0002365	0.0009632	0.000371
ARO:3003079	0.0001997	0.0003488	0.0006624	0.001084	0.5059	-0.001178	0.0001484	-0.0004626
ARO:3002865	0.000409	0.0007346	0.0004378	0.0004045	0.3743	-0.0004469	0.0004991	-2.892e-05
ARO:3003770	0.0006448	0.001481	0.0001824	0.0003232	0.5642	-0.0002138	0.001563	0.0004624
ARO:3000413	0.0003895	0.0008942	0.0004192	0.000763	0.7281	-0.0006661	0.0007478	-2.973e-05
ARO:3000300	4.302e-05	0.000136	0.000633	0.0008274	0.01472	-0.001101	-0.0001386	-0.00059
ARO:3003774	0.0004494	0.000901	0.0002018	0.0004255	0.5848	-0.0002505	0.0009004	0.0002475
ARO:3003952	0.0003684	0.0005679	0.0002658	0.0003653	0.8982	-0.0002747	0.0005367	0.0001026
ARO:3003110	0.0001678	0.0003714	0.0004642	0.0006867	0.2675	-0.0007925	0.0001419	-0.0002964
ARO:3000573	0.0001414	0.0002294	0.0004729	0.0007346	0.3059	-0.0008559	5.322e-05	-0.0003314
ARO:3000206	0.0001595	0.0002568	0.0004077	0.0007723	0.5059	-0.0007496	0.0001563	-0.0002482
ARO:3003554	0.0001496	0.0002425	0.0004119	0.0006103	0.348	-0.0006947	8.028e-05	-0.0002622
ARO:3003964	0.0001842	0.0004442	0.0003632	0.0005884	0.6548	-0.0006258	0.0002502	-0.0001789
ARO:3002668	0.0001556	0.0003537	0.0003255	0.0003822	0.2311	-0.0004608	0.0001653	-0.0001698
ARO:3000410	0.0004335	0.0006745	0	0	0.03498	5.294e-05	0.0009103	0.0004336
ARO:3003018	0.0001918	0.0003259	0.0002267	0.0003765	0.8521	-0.0003242	0.0002507	-3.483e-05
ARO:3003005	0.0002068	0.0006539	0.0001522	0.0004813	1	-0.0004566	0.0006204	5.46e-05
ARO:3003465	0.0001079	0.0003413	0.0002352	0.0005033	0.5842	-0.0004704	0.0002158	-0.0001273
ARO:3003453	0.0001619	0.0005119	0.0001679	0.0003892	0.6704	-0.0003549	0.0004361	-5.993e-06
ARO:3000602	4.466e-05	0.0001412	0.000276	0.0008728	1	-0.000828	0.000134	-0.0002313
ARO:3002940	0.0001433	0.0002323	0.0001559	0.0003469	0.8815	-0.0002775	0.0002006	-1.264e-05
ARO:3002666	0.0001572	0.0003584	0.0001183	0.0003741	0.6704	-0.0003052	0.0003641	3.889e-05
ARO:3000621	0.0002336	0.0005746	3.943e-05	0.0001247	0.5036	-7.886e-05	0.0005928	0.0001941
ARO:3003942	6.893e-05	0.000218	0.0002036	0.0003409	0.3305	-0.0003849	9.785e-05	-0.0001347
ARO:3002367	0	0	0.0002615	0.0004719	0.07787	-0.0005802	0	-0.0002615
ARO:3003030	0.000159	0.000258	9.333e-05	0.0002951	0.387	-0.0001738	0.0002781	6.57e-05
ARO:3002641	0.0001619	0.0005119	8.96e-05	0.0001906	0.6704	-0.0001792	0.0004463	7.23e-05
ARO:3003470	0.0001619	0.0005119	3.943e-05	0.0001247	1	-0.0001183	0.0004857	0.0001225
ARO:3003381	0	0	0.0001971	0.0006234	0.3681	-0.0005913	0	-0.0001971
ARO:3002894	5.987e-05	0.0001893	0.0001183	0.0003741	1	-0.000295	0.0001212	-5.843e-05
ARO:3000825	0	0	0.0001004	0.0003173	0.3681	-0.0003012	0	-0.0001004
ARO:3003836	9.27e-05	0.0002931	0	0	0.3681	0	0.0002781	9.27e-05
ARO:3003458	0	0	8.475e-05	0.0001792	0.1681	-0.0002089	0	-8.475e-05
ARO:3003967	0	0	7.886e-05	0.0002494	0.3681	-0.0002366	0	-7.886e-05
ARO:3000215	4.302e-05	0.000136	0	0	0.3681	0	0.0001291	4.302e-05
