# Supplementary material for: Ruminal resistome of dairy cattle is individualized and the resistotypes are associated with milking traits
Source: Anim Microbiome. 2021 Feb 10;3:18. doi: 10.1186/s42523-021-00081-9 (PMC7877042; doi:10.1186/s42523-021-00081-9)
Supplement: Supplementary file 4 — Additional file 4 : Table S4. Distributions of ARGs annotated to bacterial taxa in the rumen of cows with different milk protein yield. [file 42523_2021_81_MOESM4_ESM.xlsx]

## Sheet: supplementary table3
Supplementary Table S4. Distributions of ARGs annotated to bacterial taxa in the rumen of cows with differential milk protein yield.
	mfd					macB					sav1866					alaS					kasA					evgS					ileS					msbA					oleR					patA
	LL		HH			LL		HH			LL		HH			LL		HH			LL		HH			LL		HH			LL		HH			LL		HH			LL		HH			LL		HH
Phylum	Mean	SEM	Mean	SEM	P	Mean	SEM	Mean	SEM	P	Mean	SEM	Mean	SEM	P	Mean	SEM	Mean	SEM	P	Mean	SEM	Mean	SEM	P	Mean	SEM	Mean	SEM	P	Mean	SEM	Mean	SEM	P	Mean	SEM	Mean	SEM	P	Mean	SEM	Mean	SEM	P	Mean	SEM	Mean	SEM
p__Bacteroidetes	162.263	22.3949	258.891	65.2839	0.0102379	140.83	18.8071	205.731	52.7393	0.0230971	86.2875	18.9859	150.159	61.9733	0.045396	105.579	12.1043	147.919	31.634	0.0160992	124.279	17.3353	179.792	43.8398	0.0204958	95.8413	14.8962	143.801	35.4295	0.0152767	52.7176	12.5382	108.792	45.2346	0.0224775	28.4067	5.18887	41.424	11.2447	0.0300603	76.1757	23.2033	146.181	46.6023	0.00926944	37.783	6.47733	61.3196	14.2203
p__Firmicutes	87.0293	28.3557	110.58	34.8408	0.19559	127.529	49.8268	185.782	65.8326	0.0940582	126	27.4028	136.236	22.347	0.441322	48.8359	17.1593	59.1013	17.5478	0.284135	11.1008	5.43325	15.9026	5.107	0.10579	43.755	16.6056	58.5846	24.0718	0.218872	33.8344	10.2864	61.8547	18.7407	0.0095159	36.7697	5.88946	42.51	4.51279	0.0513089	10.5202	3.68432	11.9415	8.62306	0.713678	15.0254	8.33258	80.9884	31.0814
p__Proteobacteria	8.97913	8.09996	142.922	46.3557	0.000353045	4.03386	3.77413	71.721	22.4498	0.000280279	2.00294	1.08674	3.89884	1.4211	0.0190509	5.28082	4.67882	84.8664	27.3613	0.00034184	3.23707	3.1432	58.223	17.7474	0.000236995	0.115069	0.283015	0.0773943	0.10825	0.72436	7.86439	5.16005	115.277	37.1447	0.000367358	2.26979	3.83595	59.5787	19.6735	0.000327554	0	0	0	0		3.75299	2.0799	38.7522	11.9848
p__unclassified_d__Bacteria	13.3372	7.54888	6.65976	3.44756	0.0387287	17.7371	6.55105	13.8844	3.65519	0.168342	14.1696	3.81223	8.56772	2.76383	0.00530354	10.5475	4.8356	4.97742	2.1606	0.01038	13.8452	3.82759	10.6479	3.85501	0.139603	9.73969	5.46584	4.288	1.88665	0.0191838	10.2532	2.7307	11.2039	7.08026	0.762641	2.90027	1.92985	2.52627	1.26705	0.65747	10.8833	5.33028	7.88059	2.24216	0.159485	5.67585	1.53309	4.89601	2.16647
p__Actinobacteria	0.710643	0.823953	0.318516	0.236902	0.208092	1.61752	1.9595	0.372799	0.288476	0.0953491	1.93701	0.700354	1.57332	0.481162	0.253076	0.613151	0.674709	0.217517	0.155746	0.123831	0	0	0	0		0.122795	0.308159	0.0474318	0.116184	0.51895	0.417495	0.662495	0.10442	0.0853975	0.197255	0.593982	0.4017	0.283601	0.26935	0.0949288	0	0	0	0		0	0	0.0514345	0.104181
p__Fibrobacteres	0.623861	0.611786	0.763424	0.464808	0.624181	0.8817	0.746702	1.04243	0.65488	0.66696	0.0988671	0.0979041	0.164308	0.142723	0.35108	1.0101	0.588982	1.42532	0.720626	0.265391	0.778635	0.47156	1.18666	0.80752	0.29381	0.709468	0.512259	0.837903	0.454335	0.618785	0.36167	0.32525	0.811762	0.607687	0.133702	0.0141901	0.0169268	0.0406383	0.0995431	0.542152	0	0	0	0		0.349624	0.289223	0.527793	0.447684
p__Spirochaetes	0.232282	0.184164	0.869028	0.513119	0.0223087	0.290687	0.135104	0.877148	0.754078	0.106401	0.82355	0.517742	9.05524	3.12824	0.000600718	0.789112	0.44466	0.813999	0.290958	0.897632	0.305388	0.130535	0.679856	0.424966	0.0759921	0.272269	0.139549	0.95573	0.37768	0.00370407	0.0178139	0.0534416	0.351025	0.487276	0.145508	0.493999	0.265291	0.556739	0.350472	0.716686	0	0	0	0		0	0	0	0
p__Tenericutes	1.01996	0.750844	1.19911	1.29776	0.767028	0.851557	1.49355	0.581351	0.413396	0.618664	0.141173	0.304648	0.1893	0.248308	0.74239	0.48903	0.453762	0.393321	0.456073	0.696661	0	0	0	0		0.445564	0.431356	0.40957	0.396826	0.870562	0.359962	0.646965	0.229592	0.282848	0.603856	0.0913454	0.0630128	0.00853963	0.0135377	0.00406364	0	0	0	0		0	0	0	0
p__Candidatus_Saccharibacteria	0.732564	0.983853	0.704356	0.381558	0.939437	0.947204	0.977085	1.32463	0.472099	0.337482	0.448506	0.494354	0.705049	0.318291	0.241873	0.666252	0.641109	0.868942	0.62048	0.551565	0	0	0	0		1.52775	0.87585	2.43593	0.707446	0.0444601	0	0	0	0		0	0	0	0		0	0	0	0		0	0	0	0
p__Verrucomicrobia	1.00362	0.720525	0.491418	0.360247	0.0925318	0.174312	0.204822	0.0304606	0.0238705	0.0691236	0	0	0	0		0.0814368	0.167035	0.0092092	0.0145648	0.232348	0.336233	0.220459	0.0380888	0.0356848	0.00349382	1.18316	0.595578	0.458368	0.192607	0.00650011	0.0849522	0.111617	0.0229654	0.0284094	0.144358	0.297443	0.168277	0.123774	0.0893347	0.0220997	0	0	0	0		0.426337	0.232302	0.0993327	0.0744673
others	0.771587	1.38561	0.327694	0.397802	0.386125	1.42692	0.803396	0.733911	0.305624	0.0384916	0.357798	0.20102	0.398605	0.27188	0.759327	0.495854	1.16733	0.272675	0.346929	0.60167	0	0	0	0		0.438372	0.762712	0.135855	0.0839436	0.271039	0.0522206	0.0698471	0.0893749	0.0825995	0.383698	0.0689504	0.0838566	0.0829301	0.103335	0.787549	0.770145	0.358201	1.30532	0.485785	0.0430351	1.79943	0.715151	1.73727	0.768113
Genus
	mfd					macB					sav1866					alaS					kasA					evgS					ileS					msbA					oleR					patA
	LL		HH			LL		HH			LL		HH			LL		HH			LL		HH			LL		HH			LL		HH			LL		HH			LL		HH			LL		HH
Genus	Mean	SEM	Mean	SEM	p	Mean	SEM	Mean	SEM	p	Mean	SEM	Mean	SEM	p	Mean	SEM	Mean	SEM	p	Mean	SEM	Mean	SEM	p	Mean	SEM	Mean	SEM	p	Mean	SEM	Mean	SEM	p	Mean	SEM	Mean	SEM	p	Mean	SEM	Mean	SEM	p	Mean	SEM	Mean	SEM
g__Prevotella	140.871	37.347	212.849	82.1315	0.0638625	125.321	20.3845	178.031	62.5386	0.0693269	69.8917	24.4682	122.59	64.4387	0.0774068	74.8926	18.6102	115.131	37.3655	0.030238	94.1585	24.7697	135.134	48.1049	0.072374	75.8293	21.2999	112.553	44.0052	0.0759914	45.7422	17.955	84.4284	51.2308	0.0970405	21.9661	4.66935	32.0743	10.7058	0.0489239	67.7341	22.0696	112.685	47.4705	0.0490038	33.5087	10.8094	50.6774	18.0108
g__unclassified_d__Bacteria	12.8667	7.71731	7.26462	4.37077	0.0898694	17.1294	6.53308	14.6657	4.6538	0.393716	13.3784	4.23067	9.58505	3.94661	0.0867098	9.9965	5.08923	5.68589	3.20264	0.0582571	13.719	3.96244	10.8103	4.13446	0.179137	9.45186	5.63264	4.65806	2.47139	0.0420972	9.77647	2.75585	11.8168	7.49416	0.514481	2.90181	1.92902	2.52429	1.3695	0.654473	9.35781	1.87817	9.84196	6.69383	0.858101	5.80927	1.48103	4.72447	2.30475
g__Bacteroides	11.6273	2.73569	10.9183	3.17915	0.646818	12.3007	2.46481	11.1727	4.08007	0.534131	12.2135	3.45078	11.1727	2.80561	0.516712	21.1632	2.99081	18.0971	6.82738	0.300745	10.2133	2.29569	11.0629	3.09051	0.555527	15.1891	2.24982	14.4504	3.23754	0.617646	9.91741	1.69771	12.7039	5.06736	0.205303	2.10725	0.414129	2.12623	0.49967	0.936719	9.20211	1.633	15.2947	9.78611	0.152242	0.509116	0.410231	0.847431	0.328669
g__unclassified_p__Firmicutes	28.8366	8.22226	25.2009	13.6409	0.548452	11.7998	3.77598	10.2076	3.74581	0.415732	15.5072	4.60207	13.4454	4.35492	0.375687	5.93544	1.19273	5.49079	2.87022	0.710873	0.0800675	0.0918079	0.280366	0.263601	0.0952731	8.59451	2.9524	6.75032	2.20502	0.174654	0.459722	1.19636	0.158719	0.253906	0.481898	1.00254	0.373673	0.520254	0.282624	0.0107759	1.96842	0.853853	2.93181	3.61524	0.51385	0.697459	0.350249	0.27158	0.263897
g__unclassified_f__Lachnospiraceae	4.27104	5.27335	11.9895	15.5371	0.247898	18.0105	13.2257	33.4848	27.6917	0.209592	18.2735	3.1188	17.416	2.69638	0.565344	4.18941	3.77443	8.72023	8.09391	0.207851	0.695265	0.407441	0.96976	0.499516	0.261728	4.67881	2.93378	9.63938	6.6238	0.102951	22.1104	6.23348	32.4121	9.07526	0.0275838	5.38178	1.34479	5.00828	1.44844	0.606822	0.92392	0.833912	1.73689	3.10644	0.523086	1.30752	0.797762	1.49062	1.41764
g__Clostridium	10.5079	4.64637	14.5768	5.67201	0.150889	13.1542	6.99672	21.0991	9.14709	0.083241	9.7078	2.81944	13.0387	3.42958	0.0604352	6.26655	3.13353	8.01592	2.94222	0.271566	0.302016	0.394458	1.63277	1.22196	0.0277355	8.20275	2.63433	7.57678	2.47148	0.633244	0.625345	1.02022	2.40211	2.12399	0.075271	2.37485	0.376153	3.71933	0.911679	0.00693961	0.387508	0.31883	0.303348	0.123415	0.48373	0.243949	0.437295	1.46902	2.0815
g__Aeromonas	6.70045	10.6153	26.8632	14.6202	0.011053	0	0	0	0		0	0	0	0		5.43921	12.9514	26.7766	15.9003	0.0142848	1.58597	3.75969	7.05993	4.58212	0.0256155	0	0	0	0		12.1369	24.7325	57.221	34.3037	0.0141667	7.2641	17.1448	39.1308	24.036	0.0134318	0	0	0	0		0	0	0	0
g__Eubacterium	7.81156	4.96661	14.9718	17.198	0.322282	10.4575	4.46707	12.526	4.77111	0.393017	13.5615	7.2682	16.0789	11.0053	0.612492	5.1167	3.35842	4.92002	5.56647	0.935974	0.699422	0.450202	0.323828	0.129834	0.0395238	5.44007	4.21747	9.59729	10.8112	0.366307	0.0491639	0.134845	0.630257	1.03433	0.188978	1.68778	0.807362	2.53664	0.697928	0.041128	0.216635	0.15626	0.167607	0.215049	0.62195	1.65325	1.08643	4.13786	3.81389
g__Butyrivibrio	2.59384	0.589763	2.82243	1.32345	0.682017	11.5961	2.74288	12.9252	4.37013	0.498193	11.9217	3.74821	18.2557	4.57652	0.0121917	3.15501	1.2897	2.29371	1.00622	0.155689	1.12561	0.965453	3.30485	3.0657	0.113288	1.95474	0.527393	2.15507	1.08659	0.665468	6.03056	2.45902	7.41815	3.17272	0.359778	7.02582	1.17447	8.06078	1.91926	0.239574	3.20037	1.5192	2.96148	2.02178	0.799287	0.381297	0.182167	0.144304	0.121929
g__Ruminococcus	10.9097	5.00132	9.77233	2.47608	0.562761	24.9399	11.7909	36.506	17.0033	0.154962	13.4669	5.12477	12.9505	1.65717	0.782331	7.6451	2.96539	6.85006	1.15801	0.477613	4.10976	2.98809	2.84009	0.849006	0.253989	3.15009	1.97353	3.12655	0.890525	0.975119	3.13124	1.18026	5.72733	1.54494	0.00358883	3.81375	1.78663	5.15341	1.79305	0.161376	0	0	0	0		1.24556	0.795734	1.23626	0.775519
g__Ruminobacter	0.0197957	0.0340238	0.153311	0.191697	0.116218	6.21184	12.2533	29.7377	17.2139	0.0114308	0.0824074	0.210557	0.200779	0.138751	0.198533	0.0762435	0.0864114	0.330613	0.230079	0.0262196	5.46839	9.64299	25.8807	14.3674	0.00892827	0	0	0	0		7.90716	16.0475	38.1708	22.8699	0.0134041	0	0	0	0		0	0	0	0		0	0	0	0
g__Alistipes	11.4069	4.29688	10.0062	2.92314	0.451773	2.38162	1.26207	1.93067	0.788989	0.397121	2.50503	1.23508	2.87743	0.777753	0.474192	8.35547	2.0003	7.03375	2.08539	0.223246	10.1536	1.20072	10.3242	3.75702	0.911186	6.58623	2.75001	6.00828	1.82394	0.622311	0.756616	0.282923	0.317168	0.202073	0.00279705	1.99429	0.840888	1.7408	0.888227	0.572342	1.52302	0.874156	0.736193	0.344927	0.0315187	5.48246	1.84647	4.62594	1.80427
g__Tolumonas	0.00323349	0.00970047	0.0522319	0.0608875	0.0777881	0	0	0	0		0	0	0	0		1.65415	1.66511	2.07889	2.03368	0.66246	0.0871825	0.164213	0.0986873	0.0953355	0.863319	0	0	0	0		0	0	0	0		0	0	0	0		0	0	0	0		4.78287	8.72091	23.2455	13.9451
g__Succinatimonas	0.260564	0.211245	0.802218	0.57104	0.047111	0.205183	0.401273	1.24703	1.04253	0.0390574	1.30667	1.05296	2.17922	1.67706	0.257433	0.159906	0.226807	0.787317	0.728172	0.0643947	0.0672121	0.132468	0.366057	0.32711	0.0543344	0	0	0	0		0	0	0	0		1.18835	2.29137	4.5094	2.68621	0.0228186	0	0	0	0		0.121531	0.239196	0.888575	0.680205
g__Phascolarctobacterium	5.12431	2.09994	5.08003	2.25605	0.968617	4.74593	1.76968	4.84272	1.72914	0.914119	2.00253	0.82988	1.94731	0.589352	0.878677	2.46718	0.978591	2.74003	1.34754	0.661001	2.74184	0.892235	2.65508	1.35263	0.886327	0	0	0	0		0	0	0	0		0	0	0	0		0	0	0	0		3.08824	0.852276	3.1053	1.28151
g__Paraprevotella	3.43227	1.20615	2.90401	1.11936	0.381296	0	0	0	0		0.660353	0.412396	2.75827	5.16777	0.324787	0.413504	0.360669	0.482943	0.384205	0.718739	13.4479	3.45357	13.668	3.36559	0.899822	0.860081	0.346047	0.648809	0.543575	0.391694	0	0	0	0		1.68858	0.392349	3.73661	3.02899	0.124579	0	0	0	0		0.0922302	0.0852024	0.0890196	0.0653065
g__Roseburia	0.697328	0.77108	2.82324	3.70668	0.183092	4.60127	2.18936	9.38521	6.97471	0.124252	0.853586	0.581952	3.31291	4.78375	0.223939	0.249284	0.192993	1.21625	1.80343	0.206726	0.00308123	0.00924368	0.0529173	0.0592191	0.0679166	0.960752	1.20778	4.72414	9.58848	0.340911	0.379451	0.418282	1.92551	1.52458	0.0363816	0.00970047	0.0291014	0.186142	0.364731	0.248434	0	0	0	0		1.25276	1.19173	2.24525	2.81043
g__Blautia	0.834552	0.509095	0.31717	0.229343	0.0191986	4.52359	1.91708	2.72367	1.37156	0.0462519	1.86836	1.09867	1.98239	0.6488	0.799823	0.137855	0.0686298	0.0704675	0.0544765	0.0460252	0	0	0	0		1.50364	0.779563	0.65339	0.240648	0.0116327	0	0	0	0		0.354193	0.354162	0.238156	0.214569	0.432037	0.0946779	0.177608	0.501352	1.10556	0.37108	9.82952	22.203	49.7781	31.6642
g__unclassified_o__Clostridiales	0.724533	0.544963	0.788538	0.568917	0.823735	2.95016	0.866449	1.75218	1.0544	0.0321875	1.97924	0.603793	1.7298	0.691224	0.463955	0.575414	0.186942	0.441084	0.482779	0.507287	0.108078	0.12003	0.201228	0.188057	0.28092	0.272401	0.167309	0.140429	0.130702	0.0982685	0.919209	0.316561	0.814808	0.523912	0.652401	0.626721	0.452399	0.264453	0.193998	0.0528581	0.400323	0.206298	0.359007	0.2292	0.71511	0.122673	0.183543	1.0175	0.764289
g__unclassified_f__Succinivibrionaceae	0	0	0	0		0	0	0	0		0	0	0	0		0	0	0	0		0	0	0	0		0	0	0	0		0	0	0	0		0	0	0	0		0	0	0	0		0	0	0	0
others	47.7709	43.5551	124.27	59.9018	0.0164989	45.8793	21.1203	74.2747	24.503	0.03119	48.7039	5.95854	52.2045	8.50055	0.375189	31.7489	22.586	64.0952	26.5637	0.0244314	8.61605	6.50457	22.4473	11.3744	0.0183915	19.044	4.30785	19.6199	2.9606	0.756428	8.54061	5.3137	13.6368	6.82177	0.131214	18.8807	4.96036	24.8543	4.89027	0.0313898	9.2311	5.56216	12.2158	6.94708	0.372433	10.4993	5.67427	18.0441	6.8311
[truncated: 51 more columns]
