# Supplementary material for: Ruminal resistome of dairy cattle is individualized and the resistotypes are associated with milking traits
Source: Anim Microbiome. 2021 Feb 10;3:18. doi: 10.1186/s42523-021-00081-9 (PMC7877042; doi:10.1186/s42523-021-00081-9)
Supplement: Supplementary file 5 — Additional file 5 : Table S5. Comparison analysis of resistance genes in the rumen of dairy cows with different milk protein yield. [file 42523_2021_81_MOESM5_ESM.xlsx]

## Sheet: Supplementary Table4
Supplementary Table S5. Comparison analysis of resistance genes in the rumen of dairy cows with differential milk protein yield.
ARO_accession	ARO_name	ARO_description	HH-Mean	HH-SEM	LL-Mean	LL-SEM	Pvalue	Corrected pvalue
ARO:3000005	vanD	glycopeptide resistance gene;gene conferring antibiotic resistance via molecular bypass;antibiotic resistance gene cluster, cassette, or operon	13.6291	1.86846	0.748617	0.332712	0.001033	0.006565
ARO:3000010	vanA	glycopeptide resistance gene;gene conferring antibiotic resistance via molecular bypass;antibiotic resistance gene cluster, cassette, or operon	0.310592	0.0608432	0.140212	0.0674508	0.05674	0.09955
ARO:3000013	vanB	glycopeptide resistance gene;gene conferring antibiotic resistance via molecular bypass;antibiotic resistance gene cluster, cassette, or operon	8.06631	2.44349	2.12819	0.540071	0.05674	0.09955
ARO:3000024	patA	efflux pump conferring antibiotic resistance	188.785	22.3691	66.583	5.16161	0.001033	0.006565
ARO:3000025	patB	efflux pump conferring antibiotic resistance	142.243	15.836	72.399	5.15733	0.001496	0.007504
ARO:3000027	emrA	efflux pump conferring antibiotic resistance	0.0876623	0.0825145	0	0	0.1178	0.1754
ARO:3000074	emrB	efflux pump conferring antibiotic resistance	0.100134	0.0949708	0	0	0.1178	0.1754
ARO:3000118	vgaB	efflux pump conferring antibiotic resistance	45.8092	10.2909	17.9879	1.73792	0.008138	0.02175
ARO:3000186	tetM	antibiotic target protection protein;tetracycline resistance gene	2.38563	0.190072	4.23683	0.701946	0.005921	0.0171
ARO:3000190	tetO	antibiotic target protection protein;tetracycline resistance gene	16.5657	4.00596	7.48115	1.03656	0.2443	0.319
ARO:3000191	tetQ	antibiotic target protection protein;tetracycline resistance gene	53.5214	6.8917	41.5967	4.88969	0.204	0.2765
ARO:3000192	tetS	antibiotic target protection protein;tetracycline resistance gene	33.7616	5.69831	18.1825	1.30691	0.7508	0.8013
ARO:3000193	tetT	antibiotic target protection protein;tetracycline resistance gene	140.987	20.2546	76.7542	7.23415	0.09034	0.1427
ARO:3000194	tetW	antibiotic target protection protein;tetracycline resistance gene	66.4224	5.04476	66.4922	5.24819	0.005921	0.0171
ARO:3000195	tetB(P)	antibiotic target protection protein;tetracycline resistance gene	112.138	14.2275	44.3875	3.22474	0.001496	0.007504
ARO:3000196	tet32	antibiotic target protection protein;tetracycline resistance gene	6.2795	1.25725	4.19776	0.753841	0.8323	0.8688
ARO:3000197	tet36	antibiotic target protection protein;tetracycline resistance gene	18.7731	2.32264	14.255	1.59612	0.1123	0.1691
ARO:3000206	emrK	efflux pump conferring antibiotic resistance	0.0225692	0.00905309	0.111178	0.0694731	0.3767	0.4664
ARO:3000207	acrA	efflux pump conferring antibiotic resistance	43.4827	5.46052	2.61175	0.796359	0.001033	0.006565
ARO:3000216	acrB	efflux pump conferring antibiotic resistance	61.8307	6.52053	11.8525	1.18281	0.001033	0.006565
ARO:3000217	blaR1	antibiotic resistance gene cluster, cassette, or operon;antibiotic inactivation enzyme;beta-lactam resistance gene;gene modulating beta-lactam resistance	0.00429761	0.00429761	0.094044	0.0608183	0.06808	0.1173
ARO:3000237	tolC	efflux pump conferring antibiotic resistance	0.6848	0.145468	0.164825	0.0411168	0.01107	0.0273
ARO:3000300	lsaA	efflux pump conferring antibiotic resistance	0.13455	0.0445485	0.0335502	0.012564	0.1657	0.2344
ARO:3000368	vanC	glycopeptide resistance gene;gene conferring antibiotic resistance via molecular bypass;antibiotic resistance gene cluster, cassette, or operon	1.13871	0.146675	1.13359	0.169017	0.03426	0.06949
ARO:3000372	vanT	glycopeptide resistance gene;gene conferring antibiotic resistance via molecular bypass	4.84636	0.915924	4.52452	0.494529	0.005921	0.0171
ARO:3000377	mexA	efflux pump conferring antibiotic resistance	0.1367	0.0307148	0.0803564	0.0200852	0.9156	0.9287
ARO:3000378	mexB	efflux pump conferring antibiotic resistance	6.72069	1.79484	5.14432	0.389802	0.09034	0.1427
ARO:3000444	rifampin phosphotransferase	rifampin resistance gene;antibiotic inactivation enzyme	8.88458	1.04278	12.8162	1.02018	0.002143	0.008395
ARO:3000448	qepA	efflux pump conferring antibiotic resistance	0.339694	0.107142	0.747661	0.292116	0.2232	0.301
ARO:3000463	gimA glycosyltransferase	macrolide resistance gene;antibiotic inactivation enzyme	0.147953	0.0240062	0.361523	0.151059	0.01987	0.0444
ARO:3000481	tet35	efflux pump conferring antibiotic resistance	30.3078	2.93714	32.0899	1.91545	0.001033	0.006565
ARO:3000489	sav1866	efflux pump conferring antibiotic resistance	326.085	29.3615	251.567	12.331	0.002143	0.008395
ARO:3000491	acrD	efflux pump conferring antibiotic resistance	5.18918	0.526464	6.94794	0.964283	0.001033	0.006565
ARO:3000502	acrF	efflux pump conferring antibiotic resistance	64.0949	8.85876	2.89866	1.16321	0.001033	0.006565
ARO:3000518	CRP	efflux pump conferring antibiotic resistance;gene modulating antibiotic efflux	23.7476	3.02697	1.71368	0.421075	0.001033	0.006565
ARO:3000533	macA	efflux pump conferring antibiotic resistance	28.3461	3.67807	2.17483	0.66458	0.001033	0.006565
ARO:3000535	macB	efflux pump conferring antibiotic resistance	487.573	51.1553	304.197	19.5089	0.1688	0.2344
ARO:3000553	adeR	efflux pump conferring antibiotic resistance;gene modulating antibiotic efflux	0.0270846	0.010768	0.0825784	0.0278145	0.03758	0.07568
ARO:3000556	tet44	antibiotic target protection protein;tetracycline resistance gene	21.0141	2.03816	19.1062	1.04993	0.1123	0.1691
ARO:3000567	tet40	efflux pump conferring antibiotic resistance	0.683546	0.152374	0.408091	0.0576491	1	1
ARO:3000614	mefE	efflux pump conferring antibiotic resistance	0.0851491	0.0224923	0.148253	0.0339507	0.05003	0.09232
ARO:3000615	mefA	efflux pump conferring antibiotic resistance	9.36055	0.851605	12.8325	4.02274	0.005921	0.0171
ARO:3000616	mel	efflux pump conferring antibiotic resistance	3.14443	0.610467	0.862451	0.145238	0.03426	0.06949
ARO:3000617	mecA	antibiotic resistance gene cluster, cassette, or operon;beta-lactam resistance gene;antibiotic target replacement protein	3.39953	0.51007	2.08956	0.586441	0.9157	0.9287
ARO:3000676	H-NS	efflux pump conferring antibiotic resistance;gene modulating antibiotic efflux	0.0090624	0.0090624	0.128505	0.0240212	0.00285	0.01034
ARO:3000753	abeM	efflux pump conferring antibiotic resistance	1.00273	0.196617	0.828021	0.14175	0.204	0.2765
ARO:3000775	adeB	efflux pump conferring antibiotic resistance	27.8849	10.4828	3.09079	0.795525	0.003038	0.01034
ARO:3000776	Enterococcus faecium adeC	efflux pump conferring antibiotic resistance	28.6125	2.12272	32.8627	1.50522	0.001033	0.006565
ARO:3000777	adeF	efflux pump conferring antibiotic resistance	3.1181	0.91401	1.60204	0.135034	0.5966	0.6771
ARO:3000778	adeG	efflux pump conferring antibiotic resistance	12.2312	1.25843	12.0847	0.949277	0.004263	0.0134
ARO:3000780	adeI	efflux pump conferring antibiotic resistance	4.99554	1.33816	1.96989	0.445813	0.2443	0.319
ARO:3000781	adeJ	efflux pump conferring antibiotic resistance	30.8175	4.23358	22.4952	1.58067	0.04431	0.08228
ARO:3000782	adeK	efflux pump conferring antibiotic resistance	15.9944	1.52446	10.0462	0.959297	0.8323	0.8688
ARO:3000783	cmeA	efflux pump conferring antibiotic resistance	8.48696	1.52964	5.32094	0.265874	0.3971	0.4752
ARO:3000784	cmeB	efflux pump conferring antibiotic resistance	139.48	13.9355	99.1229	5.55521	0.04431	0.08228
ARO:3000785	cmeC	efflux pump conferring antibiotic resistance	24.6898	3.31517	0.785976	0.522172	0.0007538	0.006565
ARO:3000790	mdsB	efflux pump conferring antibiotic resistance	15.9304	5.55764	8.67803	0.77267	0.4587	0.5399
ARO:3000791	mdsC	efflux pump conferring antibiotic resistance	8.01457	2.64699	2.7171	0.54782	0.5254	0.6108
ARO:3000793	mdtB	efflux pump conferring antibiotic resistance	10.0704	1.09373	10.6886	1.39784	0.008138	0.02175
ARO:3000794	mdtC	efflux pump conferring antibiotic resistance	43.3512	3.7334	29.0214	2.427	0.3408	0.4237
ARO:3000795	mdtE	efflux pump conferring antibiotic resistance;antibiotic resistance gene cluster, cassette, or operon	0.892932	0.14512	0.641521	0.132356	0.8323	0.8688
ARO:3000796	mdtF	efflux pump conferring antibiotic resistance;antibiotic resistance gene cluster, cassette, or operon	0.313908	0.06813	0.290779	0.0359893	0.1123	0.1691
ARO:3000801	mexD	efflux pump conferring antibiotic resistance	2.34437	0.270829	3.1602	0.538004	0.01107	0.0273
ARO:3000802	oprJ	efflux pump conferring antibiotic resistance	0.0344875	0.0137943	0.0892931	0.0254395	0.1325	0.1964
ARO:3000803	mexE	efflux pump conferring antibiotic resistance	0.00845496	0.0054587	0.0216542	0.00955314	0.3012	0.3829
ARO:3000804	mexF	efflux pump conferring antibiotic resistance	45.7675	4.44999	41.2911	1.93954	0.002143	0.008395
ARO:3000805	oprN	efflux pump conferring antibiotic resistance	0.38591	0.068226	0.496021	0.109395	0.03426	0.06949
ARO:3000808	mexI	efflux pump conferring antibiotic resistance	5.42785	0.46564	4.73732	0.527618	0.09034	0.1427
ARO:3000810	mtrC	efflux pump conferring antibiotic resistance;gene modulating antibiotic efflux	0.612066	0.101186	0.785406	0.240514	0.204	0.2765
ARO:3000811	mtrD	efflux pump conferring antibiotic resistance;gene modulating antibiotic efflux	4.81132	0.38596	7.21531	1.71893	0.004263	0.0134
ARO:3000812	mtrE	efflux pump conferring antibiotic resistance;gene modulating antibiotic efflux	10.0388	1.64654	5.59565	0.399145	0.672	0.728
ARO:3000816	mtrA	efflux pump conferring antibiotic resistance;gene modulating antibiotic efflux	32.3698	3.19051	27.7436	2.54565	0.02622	0.05597
ARO:3000822	pmrA efflux pump	efflux pump conferring antibiotic resistance	1.69169	0.228807	1.70081	0.154778	0.01107	0.0273
ARO:3000828	baeR	efflux pump conferring antibiotic resistance;gene modulating antibiotic efflux	2.42447	0.33198	1.15676	0.195391	0.2443	0.319
ARO:3000829	baeS	efflux pump conferring antibiotic resistance;gene modulating antibiotic efflux	12.5165	3.05665	7.90561	0.868544	0.672	0.728
ARO:3000831	cpxR	efflux pump conferring antibiotic resistance;gene modulating antibiotic efflux	11.4183	1.63614	8.88837	0.760188	0.05674	0.09955
ARO:3000833	evgS	efflux pump conferring antibiotic resistance;gene modulating antibiotic efflux	298.736	40.0894	105.964	8.55654	0.001033	0.006565
ARO:3000838	arlR	efflux pump conferring antibiotic resistance;gene modulating antibiotic efflux	70.7804	13.3669	38.0636	4.35708	0.5966	0.6771
ARO:3000839	arlS	efflux pump conferring antibiotic resistance;gene modulating antibiotic efflux	20.313	4.48431	12.6609	2.12569	0.672	0.728
ARO:3001209	mecC	antibiotic resistance gene cluster, cassette, or operon;beta-lactam resistance gene;antibiotic target replacement protein	50.7509	6.81835	5.314	1.25659	0.001033	0.006565
ARO:3001293	desR	gene involved in self resistance to antibiotic	137.835	22.3562	93.7039	4.70879	0.07194	0.1176
ARO:3001297	oleR	gene involved in self resistance to antibiotic	173.353	21.1969	106.712	8.10411	0.672	0.728
ARO:3001301	RlmA(II)	antibiotic target modifying enzyme;gene involved in self resistance to antibiotic;macrolide resistance gene	0.391874	0.0889128	1.19107	0.196909	0.001033	0.006565
ARO:3001313	facT	efflux pump conferring antibiotic resistance;elfamycin resistance gene	0.485675	0.131669	0.089332	0.0491339	0.06032	0.1052
ARO:3001327	mdtK	efflux pump conferring antibiotic resistance	1.36707	0.214737	1.15725	0.132508	0.07194	0.1176
ARO:3001329	mdtG	efflux pump conferring antibiotic resistance	2.36253	0.637449	0.395869	0.0746899	0.002143	0.008395
ARO:3001633	OXA-79	antibiotic inactivation enzyme;beta-lactam resistance gene	23.4839	3.63062	0.67344	0.437997	0.0008662	0.006565
ARO:3001714	OXA-215	antibiotic inactivation enzyme;beta-lactam resistance gene	10.8255	1.87292	0.361088	0.250931	0.0008662	0.006565
ARO:3002364	PER-2	antibiotic inactivation enzyme;beta-lactam resistance gene	2.65256	0.729359	0.626341	0.206267	0.01491	0.03534
ARO:3002367	PER-5	antibiotic inactivation enzyme;beta-lactam resistance gene	0.178196	0.0604467	0.167717	0.0647636	0.5966	0.6771
ARO:3002541	AAC(3)-VIIa	antibiotic inactivation enzyme;aminoglycoside resistance gene	0.450335	0.0613341	1.45217	0.175801	0.001033	0.006565
ARO:3002542	AAC(3)-VIIIa	antibiotic inactivation enzyme;aminoglycoside resistance gene	0.0221557	0.0132479	0.0987424	0.0301977	0.009919	0.02603
ARO:3002543	AAC(3)-IXa	antibiotic inactivation enzyme;aminoglycoside resistance gene	3.076	0.313764	7.12039	0.756123	0.001496	0.007504
ARO:3002544	AAC(3)-Xa	antibiotic inactivation enzyme;aminoglycoside resistance gene	35.7992	2.71631	47.9722	3.55685	0.002143	0.008395
ARO:3002572	AAC(6')-Iad	antibiotic inactivation enzyme;aminoglycoside resistance gene	1.08728	0.140062	1.89502	0.276204	0.003038	0.01034
ARO:3002597	AAC(6')-Ie-APH(2'')-Ia	antibiotic inactivation enzyme;aminoglycoside resistance gene	7.38815	1.42744	13.6803	1.04639	0.001033	0.006565
ARO:3002626	ANT(6)-Ia	antibiotic inactivation enzyme;aminoglycoside resistance gene	0.124269	0.0555058	0.208878	0.0266611	0.008138	0.02175
ARO:3002629	ANT(6)-Ib	antibiotic inactivation enzyme;aminoglycoside resistance gene	0.98863	0.430221	2.40883	0.492282	0.03426	0.06949
ARO:3002630	ANT(9)-Ia	antibiotic inactivation enzyme;aminoglycoside resistance gene	0.0209872	0.00818961	0.0810235	0.0282917	0.05312	0.09738
ARO:3002646	APH(3')-IIc	antibiotic inactivation enzyme;aminoglycoside resistance gene	0.0968211	0.023474	0.214335	0.0455724	0.01107	0.0273
ARO:3002647	APH(3')-IIIa	antibiotic inactivation enzyme;aminoglycoside resistance gene	0.506027	0.109461	0.791166	0.0773491	0.003038	0.01034
ARO:3002648	APH(3')-IVa	antibiotic inactivation enzyme;aminoglycoside resistance gene	0.123915	0.0294592	0.272561	0.0727554	0.1123	0.1691
ARO:3002665	npmA	antibiotic target modifying enzyme;aminoglycoside resistance gene	0	0	0.0671671	0.0671671	0.4497	0.5337
ARO:3002674	catB	chloramphenicol resistance gene;antibiotic inactivation enzyme	0.404132	0.0640275	0.364651	0.0635344	0.1384	0.1999
ARO:3002678	catB6	chloramphenicol resistance gene;antibiotic inactivation enzyme	0.161617	0.0225375	0.166104	0.0451668	0.672	0.728
ARO:3002687	catQ	chloramphenicol resistance gene;antibiotic inactivation enzyme	9.40911	1.08847	15.5283	0.788309	0.001033	0.006565
ARO:3002700	cmlv	chloramphenicol resistance gene;antibiotic inactivation enzyme	33.6058	4.6261	1.04279	0.69748	0.0007538	0.006565
ARO:3002813	lmrB	efflux pump conferring antibiotic resistance	0.25692	0.0826858	0.610745	0.210344	0.1688	0.2344
ARO:3002814	clbA	linezolid resistance gene;lincosamide resistance gene;macrolide resistance gene;antibiotic target modifying enzyme;phenicol resistance gene;streptogramin resistance gene	36.8613	5.44249	9.20154	1.07369	0.001033	0.006565
ARO:3002815	clbB	linezolid resistance gene;lincosamide resistance gene;macrolide resistance gene;antibiotic target modifying enzyme;phenicol resistance gene;streptogramin resistance gene	10.0332	1.97172	6.64699	0.482238	0.5254	0.6108
ARO:3002816	clbC	linezolid resistance gene;lincosamide resistance gene;macrolide resistance gene;antibiotic target modifying enzyme;phenicol resistance gene;streptogramin resistance gene	6.80397	0.776593	7.25738	0.66431	0.003038	0.01034
ARO:3002817	carA	efflux pump conferring antibiotic resistance	139.007	16.233	55.4893	6.7205	0.002143	0.008395
ARO:3002819	msrC	efflux pump conferring antibiotic resistance	0.817288	0.342797	0.352264	0.232023	0.0901	0.1427
ARO:3002828	srmB	efflux pump conferring antibiotic resistance	50.6135	6.38959	24.4924	2.05185	0.01987	0.0444
ARO:3002829	vgaA	efflux pump conferring antibiotic resistance;streptogramin resistance gene	5.58732	1.10823	5.20907	0.992332	0.09034	0.1427
ARO:3002830	vgaALC	efflux pump conferring antibiotic resistance	7.68678	0.513515	6.57912	0.454455	0.02622	0.05597
ARO:3002832	vgaD	efflux pump conferring antibiotic resistance	40.9133	5.54158	24.9738	2.1245	0.8323	0.8688
ARO:3002833	vgaE	efflux pump conferring antibiotic resistance	18.7343	1.09984	16.9663	1.09888	0.004263	0.0134
ARO:3002835	lnuA	lincosamide resistance gene;antibiotic inactivation enzyme	0.72121	0.139736	1.26777	0.105775	0.002143	0.008395
ARO:3002837	lnuC	lincosamide resistance gene;antibiotic inactivation enzyme	62.5281	8.89803	84.3431	4.45991	0.001496	0.007504
ARO:3002841	vatB	antibiotic inactivation enzyme;streptogramin resistance gene	65.2235	2.86986	83.8889	3.11302	0.001033	0.006565
ARO:3002844	vatE	antibiotic inactivation enzyme;streptogramin resistance gene	0.0918138	0.0153571	0.231848	0.0503461	0.002143	0.008395
ARO:3002857	dfrA26	antibiotic target replacement protein;trimethoprim resistance gene	0.0897866	0.0364412	0.152545	0.0349755	0.07194	0.1176
ARO:3002865	dfrC	antibiotic target replacement protein;trimethoprim resistance gene	0.0485641	0.0351638	0.0247598	0.0187653	0.6067	0.6858
ARO:3002866	dfrD	antibiotic target replacement protein;trimethoprim resistance gene	0.454917	0.0905723	1.0889	0.205488	0.005921	0.0171
ARO:3002867	dfrF	antibiotic target replacement protein;trimethoprim resistance gene	0.446845	0.0770519	0.169817	0.0386806	0.1384	0.1999
ARO:3002868	dfrG	antibiotic target replacement protein;trimethoprim resistance gene	0.524437	0.128184	0.498184	0.117866	0.3971	0.4752
ARO:3002869	dfrK	antibiotic target replacement protein;trimethoprim resistance gene	0.101483	0.0310197	0.0247097	0.0139104	0.04121	0.08228
ARO:3002871	tet37	antibiotic inactivation enzyme;tetracycline resistance gene	26.274	3.3649	16.0036	1.17033	0.2898	0.3717
ARO:3002875	dfrE	antibiotic target replacement protein;trimethoprim resistance gene	95.1436	7.46779	50.5134	2.05325	0.07194	0.1176
ARO:3002881	lmrC	efflux pump conferring antibiotic resistance	95.3989	10.2913	70.8465	6.18773	0.204	0.2765
ARO:3002882	lmrD	efflux pump conferring antibiotic resistance	96.0746	9.67795	73.8985	2.8712	0.003038	0.01034
ARO:3002891	otrA	antibiotic target protection protein;tetracycline resistance gene	4.58035	0.56937	5.53381	0.530204	0.004263	0.0134
ARO:3002897	sat-4	streptothricin resistance gene;antibiotic inactivation enzyme	0.110546	0.0350596	0.0905134	0.0357593	0.9135	0.9287
ARO:3002907	vanE	glycopeptide resistance gene;gene conferring antibiotic resistance via molecular bypass;antibiotic resistance gene cluster, cassette, or operon	80.1835	8.23187	34.6729	2.34928	0.001033	0.006565
ARO:3002908	vanF	glycopeptide resistance gene;gene conferring antibiotic resistance via molecular bypass;antibiotic resistance gene cluster, cassette, or operon	1.92854	0.15755	2.002	0.225385	0.004263	0.0134
ARO:3002909	vanG	glycopeptide resistance gene;gene conferring antibiotic resistance via molecular bypass;antibiotic resistance gene cluster, cassette, or operon	8.41939	0.605781	8.74928	1.08889	0.03426	0.06949
ARO:3002910	vanL	glycopeptide resistance gene;gene conferring antibiotic resistance via molecular bypass;antibiotic resistance gene cluster, cassette, or operon	4.06438	0.277683	3.54087	0.356046	0.1688	0.2344
ARO:3002911	vanM	glycopeptide resistance gene;gene conferring antibiotic resistance via molecular bypass;antibiotic resistance gene cluster, cassette, or operon	0.194987	0.0359799	0.324017	0.0712392	0.04431	0.08228
ARO:3002912	vanN	glycopeptide resistance gene;gene conferring antibiotic resistance via molecular bypass;antibiotic resistance gene cluster, cassette, or operon	5.47252	1.01092	3.2471	0.371139	1	1
ARO:3002913	vanO	glycopeptide resistance gene;gene conferring antibiotic resistance via molecular bypass;antibiotic resistance gene cluster, cassette, or operon	1.48452	0.272401	2.39604	0.175655	0.001496	0.007504
ARO:3002919	vanRA	glycopeptide resistance gene;gene conferring antibiotic resistance via molecular bypass;antibiotic resistance gene cluster, cassette, or operon	3.89912	0.480824	3.2692	0.324389	0.07194	0.1176
ARO:3002921	vanRB	glycopeptide resistance gene;gene conferring antibiotic resistance via molecular bypass;antibiotic resistance gene cluster, cassette, or operon	4.06222	1.04911	2.28375	0.316127	0.9157	0.9287
ARO:3002922	vanRC	glycopeptide resistance gene;gene conferring antibiotic resistance via molecular bypass;antibiotic resistance gene cluster, cassette, or operon	1.68613	0.17368	2.48888	0.309748	0.002143	0.008395
ARO:3002923	vanRD	glycopeptide resistance gene;gene conferring antibiotic resistance via molecular bypass;antibiotic resistance gene cluster, cassette, or operon	0.138931	0.102965	0.15722	0.0438135	0.06377	0.1105
ARO:3002924	vanRE	glycopeptide resistance gene;gene conferring antibiotic resistance via molecular bypass;antibiotic resistance gene cluster, cassette, or operon	9.21661	2.50333	4.80708	0.695088	0.5254	0.6108
ARO:3002925	vanRF	glycopeptide resistance gene;gene conferring antibiotic resistance via molecular bypass;antibiotic resistance gene cluster, cassette, or operon	71.331	9.43384	45.4469	3.90547	0.1123	0.1691
ARO:3002926	vanRG	glycopeptide resistance gene;gene conferring antibiotic resistance via molecular bypass;antibiotic resistance gene cluster, cassette, or operon	10.7807	1.36228	7.09012	0.744735	0.2443	0.319
ARO:3002927	vanRL	glycopeptide resistance gene;gene conferring antibiotic resistance via molecular bypass;antibiotic resistance gene cluster, cassette, or operon	1.27192	0.172871	0.958777	0.149804	0.05674	0.09955
ARO:3002928	vanRM	glycopeptide resistance gene;gene conferring antibiotic resistance via molecular bypass;antibiotic resistance gene cluster, cassette, or operon	17.5647	2.73833	8.04927	1.61537	0.04431	0.08228
ARO:3002929	vanRN	glycopeptide resistance gene;gene conferring antibiotic resistance via molecular bypass;antibiotic resistance gene cluster, cassette, or operon	2.64754	1.13378	0.872213	0.115672	0.7508	0.8013
ARO:3002930	vanRO	glycopeptide resistance gene;gene conferring antibiotic resistance via molecular bypass;antibiotic resistance gene cluster, cassette, or operon	0.14365	0.0467025	0.974714	0.57612	0.003038	0.01034
ARO:3002931	vanSA	glycopeptide resistance gene;gene conferring antibiotic resistance via molecular bypass;antibiotic resistance gene cluster, cassette, or operon	0.48206	0.048912	1.21926	0.115533	0.001033	0.006565
ARO:3002932	vanSB	glycopeptide resistance gene;gene conferring antibiotic resistance via molecular bypass;antibiotic resistance gene cluster, cassette, or operon	1.99174	0.418868	1.03864	0.433221	0.09034	0.1427
ARO:3002933	vanSC	glycopeptide resistance gene;gene conferring antibiotic resistance via molecular bypass;antibiotic resistance gene cluster, cassette, or operon	0.268713	0.0988903	0.349232	0.109281	0.04431	0.08228
ARO:3002935	vanSE	glycopeptide resistance gene;gene conferring antibiotic resistance via molecular bypass;antibiotic resistance gene cluster, cassette, or operon	0.124844	0.0582624	0.0658298	0.0196354	0.8729	0.9078
ARO:3002936	vanSF	glycopeptide resistance gene;gene conferring antibiotic resistance via molecular bypass;antibiotic resistance gene cluster, cassette, or operon	1.71339	0.476792	1.04574	0.389629	0.672	0.728
ARO:3002937	vanSG	glycopeptide resistance gene;gene conferring antibiotic resistance via molecular bypass;antibiotic resistance gene cluster, cassette, or operon	6.46815	1.6293	1.19528	0.374445	0.003038	0.01034
ARO:3002938	vanSL	glycopeptide resistance gene;gene conferring antibiotic resistance via molecular bypass;antibiotic resistance gene cluster, cassette, or operon	0.413939	0.16269	0.273694	0.0674867	0.672	0.728
ARO:3002939	vanSM	glycopeptide resistance gene;gene conferring antibiotic resistance via molecular bypass;antibiotic resistance gene cluster, cassette, or operon	1.86627	0.442221	0.384449	0.0794634	0.01491	0.03534
ARO:3002940	vanSN	glycopeptide resistance gene;gene conferring antibiotic resistance via molecular bypass;antibiotic resistance gene cluster, cassette, or operon	0.168845	0.133443	0.106929	0.0533378	0.2429	0.319
ARO:3002942	vanHA	glycopeptide resistance gene;gene conferring antibiotic resistance via molecular bypass;antibiotic resistance gene cluster, cassette, or operon	14.5305	2.07003	4.75641	1.05549	0.008138	0.02175
ARO:3002943	vanHB	glycopeptide resistance gene;gene conferring antibiotic resistance via molecular bypass;antibiotic resistance gene cluster, cassette, or operon	9.35725	1.34469	5.58149	0.675788	0.9157	0.9287
ARO:3002944	vanHD	glycopeptide resistance gene;gene conferring antibiotic resistance via molecular bypass;antibiotic resistance gene cluster, cassette, or operon	10.0138	2.42375	4.40463	1.07849	0.1123	0.1691
ARO:3002945	vanHF	glycopeptide resistance gene;gene conferring antibiotic resistance via molecular bypass;antibiotic resistance gene cluster, cassette, or operon	7.13206	0.543777	11.1836	1.00253	0.001496	0.007504
ARO:3002947	vanHM	glycopeptide resistance gene;gene conferring antibiotic resistance via molecular bypass;antibiotic resistance gene cluster, cassette, or operon	0.57679	0.198747	0.189505	0.0649501	0.1384	0.1999
ARO:3002948	vanHO	glycopeptide resistance gene;gene conferring antibiotic resistance via molecular bypass;antibiotic resistance gene cluster, cassette, or operon	57.0324	6.54482	17.2484	1.14004	0.001033	0.006565
ARO:3002949	vanXA	glycopeptide resistance gene;gene conferring antibiotic resistance via molecular bypass;antibiotic resistance gene cluster, cassette, or operon	3.85435	0.398958	4.64704	0.240818	0.001033	0.006565
ARO:3002950	vanXB	glycopeptide resistance gene;gene conferring antibiotic resistance via molecular bypass;antibiotic resistance gene cluster, cassette, or operon	39.7419	3.73014	32.5976	1.26324	0.001496	0.007504
ARO:3002952	vanXF	glycopeptide resistance gene;gene conferring antibiotic resistance via molecular bypass;antibiotic resistance gene cluster, cassette, or operon	0.895026	0.117058	1.42469	0.162986	0.001496	0.007504
ARO:3002953	vanXM	glycopeptide resistance gene;gene conferring antibiotic resistance via molecular bypass;antibiotic resistance gene cluster, cassette, or operon	21.781	1.71825	13.6811	0.846708	1	1
ARO:3002954	vanXO	glycopeptide resistance gene;gene conferring antibiotic resistance via molecular bypass;antibiotic resistance gene cluster, cassette, or operon	4.44854	0.641817	3.85425	0.348064	0.07194	0.1176
ARO:3002955	vanYA	glycopeptide resistance gene;gene conferring antibiotic resistance via molecular bypass;antibiotic resistance gene cluster, cassette, or operon	0.845526	0.0879556	0.297024	0.094813	0.04431	0.08228
ARO:3002956	vanYB	glycopeptide resistance gene;gene conferring antibiotic resistance via molecular bypass;antibiotic resistance gene cluster, cassette, or operon	2.51757	0.263991	4.50596	1.15345	0.002143	0.008395
ARO:3002958	vanYF	glycopeptide resistance gene;gene conferring antibiotic resistance via molecular bypass;antibiotic resistance gene cluster, cassette, or operon	0.429891	0.0583199	0.880225	0.242842	0.01987	0.0444
ARO:3002959	vanYG1	glycopeptide resistance gene;gene conferring antibiotic resistance via molecular bypass;antibiotic resistance gene cluster, cassette, or operon	0.33597	0.0398472	1.26225	0.256152	0.001033	0.006565
ARO:3002961	vanYM	glycopeptide resistance gene;gene conferring antibiotic resistance via molecular bypass;antibiotic resistance gene cluster, cassette, or operon	0.457894	0.155265	1.0486	0.209749	0.002143	0.008395
ARO:3002963	vanZF	glycopeptide resistance gene;gene conferring antibiotic resistance via molecular bypass;antibiotic resistance gene cluster, cassette, or operon	0.161875	0.0735106	0	0	0.01495	0.03534
ARO:3002964	vanWB	glycopeptide resistance gene;gene conferring antibiotic resistance via molecular bypass;antibiotic resistance gene cluster, cassette, or operon	11.2701	1.53009	8.94376	0.468057	0.04431	0.08228
ARO:3002965	vanWG	glycopeptide resistance gene;gene conferring antibiotic resistance via molecular bypass;antibiotic resistance gene cluster, cassette, or operon	0.60596	0.106853	0.453394	0.108357	0.672	0.728
ARO:3002969	vanXYN	glycopeptide resistance gene;gene conferring antibiotic resistance via molecular bypass;antibiotic resistance gene cluster, cassette, or operon	0	0	0.020884	0.020884	0.4497	0.5337
ARO:3002971	vanTE	glycopeptide resistance gene;gene conferring antibiotic resistance via molecular bypass;antibiotic resistance gene cluster, cassette, or operon	1.00639	0.12512	1.97428	0.255597	0.001033	0.006565
ARO:3002972	vanTG	glycopeptide resistance gene;gene conferring antibiotic resistance via molecular bypass;antibiotic resistance gene cluster, cassette, or operon	146.957	15.1119	69.3076	6.27636	0.003038	0.01034
ARO:3002974	vanTrL	glycopeptide resistance gene;gene conferring antibiotic resistance via molecular bypass;antibiotic resistance gene cluster, cassette, or operon	3.2319	0.602121	2.67334	0.73935	0.672	0.728
ARO:3002975	vanTN	glycopeptide resistance gene;gene conferring antibiotic resistance via molecular bypass;antibiotic resistance gene cluster, cassette, or operon	2.27109	0.444939	2.73115	0.185147	0.01107	0.0273
ARO:3002983	amrB	efflux pump conferring antibiotic resistance	0.61969	0.14944	0.801211	0.0566889	0.005921	0.0171
ARO:3002985	arnA	polymyxin resistance gene;gene altering cell wall charge conferring antibiotic resistance	3.53037	0.367233	2.86895	0.285795	0.1688	0.2344
ARO:3002986	bacA	peptide antibiotic resistance gene;gene conferring antibiotic resistance via molecular bypass	75.0162	7.8983	46.3774	2.96772	0.07194	0.1176
ARO:3002987	bcrA	efflux pump conferring antibiotic resistance	124.982	5.19511	107.809	6.58032	0.002143	0.008395
ARO:3002995	ROB-1	antibiotic inactivation enzyme;beta-lactam resistance gene	2.9974	0.335376	3.19582	0.252207	0.001033	0.006565
ARO:3003002	CfxA2	antibiotic inactivation enzyme;beta-lactam resistance gene	0.707999	0.206221	0.563485	0.106795	0.4587	0.5399
ARO:3003010	ceoB	efflux pump conferring antibiotic resistance	16.8181	2.13234	11.5773	0.655024	0.2898	0.3717
ARO:3003016	dfrA20	antibiotic target replacement protein;trimethoprim resistance gene	0.255128	0.0985394	0.105249	0.0368638	0.3404	0.4237
ARO:3003031	mexW	efflux pump conferring antibiotic resistance	3.1973	0.334977	3.04158	0.287881	0.01107	0.0273
ARO:3003033	mexY	efflux pump conferring antibiotic resistance	0.979576	0.0929475	1.08754	0.0721959	0.003038	0.01034
ARO:3003036	oleB	efflux pump conferring antibiotic resistance	26.1265	4.20373	15.3261	0.997921	0.5966	0.6771
ARO:3003039	oprA	efflux pump conferring antibiotic resistance	0.631404	0.166112	0.32076	0.133538	0.204	0.2765
ARO:3003041	Streptococcus pneumoniae PBP1a conferring resistance to amoxicillin	antibiotic resistant gene variant or mutant;beta-lactam resistance gene	171.185	22.05	52.8959	9.12195	0.001496	0.007504
ARO:3003042	Streptococcus pneumoniae PBP2b conferring resistance to amoxicillin	antibiotic resistant gene variant or mutant;beta-lactam resistance gene	1.68371	0.245422	1.95651	0.411459	0.1123	0.1691
ARO:3003043	Streptococcus pneumoniae PBP2x conferring resistance to amoxicillin	antibiotic resistant gene variant or mutant;beta-lactam resistance gene	1.26757	0.233037	2.13587	0.579238	0.02622	0.05597
ARO:3003048	rosA	efflux pump conferring antibiotic resistance	7.26082	0.650777	5.26122	0.425601	0.05674	0.09955
ARO:3003049	rosB	efflux pump conferring antibiotic resistance	2.43376	0.353465	1.77863	0.135738	0.3971	0.4752
ARO:3003051	smeA	efflux pump conferring antibiotic resistance	0.779605	0.0913058	1.16292	0.156976	0.001496	0.007504
ARO:3003052	smeB	efflux pump conferring antibiotic resistance	2.94186	0.542685	1.9424	0.238658	0.5966	0.6771
ARO:3003053	smeC	efflux pump conferring antibiotic resistance	0.758876	0.0841991	1.00977	0.139973	0.004263	0.0134
ARO:3003055	smeD	efflux pump conferring antibiotic resistance	4.94008	0.821807	0.891674	0.209715	0.002143	0.008395
ARO:3003056	smeE	efflux pump conferring antibiotic resistance	12.9978	0.96152	18.0846	1.0943	0.001033	0.006565
ARO:3003057	smeF	efflux pump conferring antibiotic resistance	3.1082	0.695954	3.86671	1.11116	0.1688	0.2344
ARO:3003059	tmrB	tunicamycin resistance gene	0	0	0.0188868	0.0153642	0.2317	0.311
ARO:3003060	tsnr	antibiotic target modifying enzyme;peptide antibiotic resistance gene	0.00400843	0.00400843	0.0773991	0.0248348	0.009309	0.02465
ARO:3003066	smeR	efflux pump conferring antibiotic resistance;gene modulating antibiotic efflux	1.57359	0.231259	1.54211	0.161935	0.01987	0.0444
ARO:3003067	smeS	efflux pump conferring antibiotic resistance;gene modulating antibiotic efflux	7.98362	1.32227	10.019	1.54587	0.04431	0.08228
ARO:3003069	vanXYG	glycopeptide resistance gene;gene conferring antibiotic resistance via molecular bypass;antibiotic resistance gene cluster, cassette, or operon	0	0	0.173822	0.107212	0.00512	0.01591
ARO:3003070	vanXD	glycopeptide resistance gene;gene conferring antibiotic resistance via molecular bypass;antibiotic resistance gene cluster, cassette, or operon	2.04503	0.221767	2.65932	0.211689	0.001033	0.006565
ARO:3003074	Staphylococcus aureus cls conferring resistance to daptomycin	antibiotic resistant gene variant or mutant;lipopeptide antibiotic resistance gene	102.101	9.15117	75.4336	5.49347	0.01987	0.0444
ARO:3003078	Enterococcus faecium liaR mutant conferring daptomycin resistance	peptide antibiotic resistance gene;antibiotic resistant gene variant or mutant;lipopeptide antibiotic resistance gene	10.137	1.99643	3.99671	0.944353	0.04431	0.08228
ARO:3003092	Enterococcus faecium cls conferring resistance to daptomycin	antibiotic resistant gene variant or mutant;lipopeptide antibiotic resistance gene	73.0546	9.02892	44.667	2.49319	0.2898	0.3717
ARO:3003097	CfxA6	antibiotic inactivation enzyme;beta-lactam resistance gene	0.640509	0.274705	0.0230219	0.0193542	0.02668	0.05652
ARO:3003105	dfrA3	antibiotic target replacement protein;trimethoprim resistance gene	3.44784	0.400267	2.65855	0.385826	0.05674	0.09955
ARO:3003106	Erm(42)	antibiotic target modifying enzyme;lincosamide resistance gene;macrolide resistance gene;streptogramin resistance gene	0.0688149	0.0589286	0.0526152	0.0314624	0.7264	0.784
ARO:3003107	mefB	efflux pump conferring antibiotic resistance	0.057738	0.0136792	0.231006	0.0361162	0.001033	0.006565
ARO:3003111	lsaB	efflux pump conferring antibiotic resistance	12.011	1.29472	12.8357	1.01903	0.008138	0.02175
ARO:3003112	lsaC	efflux pump conferring antibiotic resistance	3.17618	0.224405	2.39939	0.349266	0.3971	0.4752
ARO:3003357	Clostridium difficile EF-Tu mutants conferring resistance to elfamycin	antibiotic resistant gene variant or mutant;elfamycin resistance gene	30.9713	3.19946	35.3789	5.65145	0.01987	0.0444
ARO:3003359	Streptomyces cinnamoneus EF-Tu mutants conferring resistance to elfamycin	gene involved in self resistance to antibiotic;antibiotic resistant gene variant or mutant;elfamycin resistance gene	3.66226	0.394945	5.74572	0.424734	0.001033	0.006565
ARO:3003361	Planobispora rosea EF-Tu mutants conferring resistance to inhibitor GE2270A	antibiotic resistant gene variant or mutant;elfamycin resistance gene	2.60366	0.24242	2.84102	0.159439	0.001496	0.007504
ARO:3003368	Escherichia coli EF-Tu mutants conferring resistance to kirromycin	antibiotic resistant gene variant or mutant;elfamycin resistance gene	0.0305238	0.00960568	0.0457082	0.00580458	0.01978	0.0444
ARO:3003369	Escherichia coli EF-Tu mutants conferring resistance to Pulvomycin	antibiotic resistant gene variant or mutant;elfamycin resistance gene	7.48901	1.18061	0.916803	0.249326	0.001033	0.006565
ARO:3003370	Escherichia coli EF-Tu mutants conferring resistance to Enacyloxin IIa	antibiotic resistant gene variant or mutant;elfamycin resistance gene	146.303	14.3798	64.9142	2.99882	0.001033	0.006565
ARO:3003389	Mycobacterium leprae dapsone resistant folP mutants	antibiotic resistant gene variant or mutant;sulfonamide resistance gene	1.39526	0.113122	1.16739	0.20151	0.3971	0.4752
ARO:3003395	Mycobacterium tuberculosis rpsL mutations conferring resistance to Streptomycin	antibiotic resistant gene variant or mutant;aminoglycoside resistance gene	68.2249	4.71252	49.2011	2.20705	0.001033	0.006565
ARO:3003438	Enterococcus faecium EF-Tu mutants conferring resistance to GE2270A	antibiotic resistant gene variant or mutant;elfamycin resistance gene	47.702	3.22893	51.9986	2.52568	0.001033	0.006565
ARO:3003440	mecB	antibiotic resistance gene cluster, cassette, or operon;beta-lactam resistance gene;antibiotic target replacement protein	2.37434	0.790461	1.86803	0.439549	0.672	0.728
ARO:3003441	cfrA	linezolid resistance gene;lincosamide resistance gene;macrolide resistance gene;antibiotic target modifying enzyme;phenicol resistance gene;streptogramin resistance gene	4.35629	0.43525	3.09556	0.319967	0.3971	0.4752
ARO:3003445	Mycobacterium tuberculosis tlyA mutations conferring resistance to aminoglycosides	antibiotic target modifying enzyme;antibiotic resistant gene variant or mutant;aminoglycoside resistance gene	19.2787	3.1842	14.3441	1.72941	0.1123	0.1691
ARO:3003463	Mycobacterium tuberculosis kasA mutant conferring resistance to isoniazid	antibiotic resistant gene variant or mutant;isoniazid resistance gene	266.47	26.0702	153.938	6.82869	0.1688	0.2344
ARO:3003559	cepA beta-lactamase	antibiotic inactivation enzyme;beta-lactam resistance gene	23.4216	0.805561	23.9536	1.88955	0.002143	0.008395
ARO:3003573	LpxA	gene conferring antibiotic resistance via molecular bypass;polymyxin resistance gene;antibiotic resistant gene variant or mutant	74.3392	7.33616	35.4955	2.22869	0.002143	0.008395
ARO:3003574	LpxC	gene conferring antibiotic resistance via molecular bypass;polymyxin resistance gene;antibiotic resistant gene variant or mutant	32.9599	4.9473	6.33028	0.942428	0.001033	0.006565
ARO:3003576	PmrC	polymyxin resistance gene;gene altering cell wall charge conferring antibiotic resistance	67.6691	6.86219	24.7918	1.46803	0.001033	0.006565
ARO:3003577	PmrE	polymyxin resistance gene;gene altering cell wall charge conferring antibiotic resistance	156.697	16.747	83.2525	3.90595	0.01107	0.0273
ARO:3003578	PmrF	polymyxin resistance gene;gene altering cell wall charge conferring antibiotic resistance	84.7842	6.98698	58.1353	3.40989	0.008138	0.02175
ARO:3003582	PmrA	polymyxin resistance gene;gene altering cell wall charge conferring antibiotic resistance	55.3311	6.79012	15.0799	2.03435	0.001033	0.006565
ARO:3003679	TriA	efflux pump conferring antibiotic resistance	0.510805	0.116394	0.104234	0.0171215	0.003038	0.01034
ARO:3003680	TriB	efflux pump conferring antibiotic resistance	0.148344	0.0719431	0.0336628	0.0226162	0.1616	0.2323
ARO:3003681	TriC	efflux pump conferring antibiotic resistance	11.3302	0.99446	10.6674	0.695263	0.008138	0.02175
ARO:3003689	MCR-1	polymyxin resistance gene;gene altering cell wall charge conferring antibiotic resistance	0.167312	0.0442932	0.108451	0.028058	1	1
ARO:3003692	mexJ	efflux pump conferring antibiotic resistance	2.85251	0.315581	2.2315	0.269577	0.1384	0.1999
ARO:3003693	mexK	efflux pump conferring antibiotic resistance	22.4478	2.03958	15.6605	1.25984	0.03426	0.06949
ARO:3003698	mexP	efflux pump conferring antibiotic resistance	0.790493	0.0918996	1.63737	0.187685	0.004263	0.0134
ARO:3003699	mexQ	efflux pump conferring antibiotic resistance	1.36257	0.081119	1.46698	0.0871631	0.001496	0.007504
ARO:3003705	mexN	efflux pump conferring antibiotic resistance	6.35849	0.651838	3.45086	0.70345	0.3971	0.4752
ARO:3003724	vanWI	glycopeptide resistance gene;gene conferring antibiotic resistance via molecular bypass;antibiotic resistance gene cluster, cassette, or operon	0.992222	0.163674	1.39618	0.323612	0.1384	0.1999
ARO:3003725	vanXI	glycopeptide resistance gene;gene conferring antibiotic resistance via molecular bypass;antibiotic resistance gene cluster, cassette, or operon	14.6094	2.36248	6.99444	1.02251	0.2898	0.3717
ARO:3003726	vanSI	glycopeptide resistance gene;gene conferring antibiotic resistance via molecular bypass;antibiotic resistance gene cluster, cassette, or operon	1.68752	0.509562	0.10673	0.0317826	0.04368	0.08228
ARO:3003727	vanKI	glycopeptide resistance gene;gene conferring antibiotic resistance via molecular bypass;antibiotic resistance gene cluster, cassette, or operon	1.43566	0.269	1.11796	0.205754	0.672	0.728
ARO:3003728	vanRI	glycopeptide resistance gene;gene conferring antibiotic resistance via molecular bypass;antibiotic resistance gene cluster, cassette, or operon	25.0166	2.81488	22.4505	2.77016	0.02622	0.05597
ARO:3003730	Bifidobacteria intrinsic ileS conferring resistance to mupirocin	mupirocin resistance gene	218.562	21.2171	169.567	7.57819	0.001033	0.006565
ARO:3003748	oleC	efflux pump conferring antibiotic resistance	44.7504	3.34608	20.9418	1.66378	0.008138	0.02175
ARO:3003749	salA	efflux pump conferring antibiotic resistance	100.548	13.1574	42.1934	3.5129	0.001033	0.006565
ARO:3003751	Escherichia coli nfsA mutations conferring resistance to nitrofurantoin	nitrofuratoin resistance gene;antibiotic resistant gene variant or mutant	1.09023	0.54144	2.17847	1.04677	0.3408	0.4237
ARO:3003762	lnuE	lincosamide resistance gene;antibiotic inactivation enzyme	0.134379	0.040389	0.112514	0.0721539	0.3936	0.4752
ARO:3003775	Escherichia coli mutant murA conferring resistance to fosfomycin	fosfomycin resistance gene;antibiotic resistant gene variant or mutant	144.511	12.6776	80.5349	5.13856	0.07194	0.1176
ARO:3003784	Mycobacterium tuberculosis murA	fosfomycin resistance gene	45.3682	5.72085	28.174	3.21934	0.8323	0.8688
ARO:3003785	Chlamydia trachomatis murA	fosfomycin resistance gene	2.08648	0.632098	0.599862	0.227418	0.07194	0.1176
ARO:3003789	Campylobacter jejuni gyrA conferring resistance to fluoroquinolones	antibiotic resistant gene variant or mutant;fluoroquinolone resistance gene	12.1068	1.99364	10.1153	1.04753	0.02622	0.05597
ARO:3003830	aminocoumarin resistant alaS	aminocoumarin resistance gene	303.239	27.0899	179.258	9.11247	0.8323	0.8688
ARO:3003833	fyuA	tetracycline resistance gene;aminoglycoside resistance gene	1.90834	0.119159	1.36502	0.493312	0.2443	0.319
ARO:3003835	CdeA	efflux pump conferring antibiotic resistance	18.8502	2.23336	14.7425	0.973401	0.01491	0.03534
ARO:3003841	kdpE	aminoglycoside resistance gene	10.166	0.75658	10.5115	1.21529	0.005921	0.0171
ARO:3003844	mfd	antibiotic target protection protein;fluoroquinolone resistance gene	525.904	53.4901	277.265	15.5026	0.002143	0.008395
ARO:3003907	CIPa	linezolid resistance gene;lincosamide resistance gene;macrolide resistance gene;antibiotic target modifying enzyme;phenicol resistance gene;streptogramin resistance gene	7.39491	2.18275	4.17227	0.821489	0.9157	0.9287
ARO:3003920	pgpB	polymyxin resistance gene;gene altering cell wall charge conferring antibiotic resistance	0.59351	0.108225	0.77845	0.210727	0.05674	0.09955
ARO:3003922	oqxA	efflux pump conferring antibiotic resistance	34.1809	2.83594	20.8384	1.64408	0.9157	0.9287
ARO:3003923	oqxB	efflux pump conferring antibiotic resistance	12.901	3.4585	10.8462	1.9195	0.1123	0.1691
ARO:3003930	rpsJ	antibiotic target protection protein;tetracycline resistance gene	16.6245	1.82034	4.61209	0.458327	0.001033	0.006565
ARO:3003942	abcA	efflux pump conferring antibiotic resistance;gene modulating antibiotic efflux	0.0706305	0.0456141	0.25933	0.165147	0.2938	0.3751
ARO:3003944	drrA	efflux pump conferring antibiotic resistance	70.9843	3.72841	46.1124	2.70554	0.5966	0.6771
ARO:3003948	efrA	efflux pump conferring antibiotic resistance	61.0133	6.18576	44.8589	3.31164	0.01491	0.03534
ARO:3003949	efrB	efflux pump conferring antibiotic resistance	29.1721	1.52191	30.3894	2.02874	0.001033	0.006565
ARO:3003950	msbA	efflux pump conferring antibiotic resistance	177.256	8.98037	123.005	26.336	0.7508	0.8013
ARO:3003953	hmrM	efflux pump conferring antibiotic resistance	42.1899	5.62311	1.51603	0.913345	0.001033	0.006565
ARO:3003961	farA	efflux pump conferring antibiotic resistance;gene modulating antibiotic efflux	12.1614	2.34699	4.70888	1.46939	0.04431	0.08228
ARO:3003962	farB	efflux pump conferring antibiotic resistance;gene modulating antibiotic efflux	0.116406	0.116406	0	0	0.3135	0.3967
ARO:3003965	hp1184	efflux pump conferring antibiotic resistance	10.4198	2.25488	4.04047	0.559717	0.02622	0.05597
ARO:3003970	D-Ala-D-Ala ligase	glycopeptide resistance gene;gene conferring antibiotic resistance via molecular bypass	15.0557	2.95	8.65795	1.91171	0.3408	0.4237
