# Supplementary material for: Ruminal resistome of dairy cattle is individualized and the resistotypes are associated with milking traits
Source: Anim Microbiome. 2021 Feb 10;3:18. doi: 10.1186/s42523-021-00081-9 (PMC7877042; doi:10.1186/s42523-021-00081-9)
Supplement: Supplementary file 6 — Additional file 6 : Table S6. The predominant resistance genes of the four resistotypes. [file 42523_2021_81_MOESM6_ESM.xlsx]

## Sheet: supplementary table5
Supplementary Table S6. The predominant resistance genes of the four risistome-types.
Type 1
Function_name	C13093	SUM	Relative abundance
ARO:3003844	876.6	876.6	6.13%
ARO:3000535	777.178	777.178	5.44%
ARO:3000489	706.746	706.746	4.94%
ARO:3000191	620.286	620.286	4.34%
ARO:3003830	549.982	549.982	3.85%
ARO:3003730	463.203	463.203	3.24%
ARO:3002882	353.948	353.948	2.48%
ARO:3000025	322.467	322.467	2.26%
ARO:3000833	306.248	306.248	2.14%
ARO:3001297	292.328	292.328	2.04%
Type 2
Function_name	C11118	C10214	C13170	C12268	C12141	C12027	SUM	Relative abundance
ARO:3000489	655.769	715.64	730.807	680.025	713.778	732.424	4228.44	5.65%
ARO:3003844	650.497	744.763	640.725	719.886	718.803	711.386	4186.06	5.59%
ARO:3000535	656.026	741.947	640.184	724.094	708.467	711.575	4182.29	5.59%
ARO:3003830	438.015	481.764	438.1	473.709	470.902	445.451	2747.94	3.67%
ARO:3000191	396.997	430.456	374.682	354.42	404.202	418.051	2378.81	3.18%
ARO:3003730	370.831	375.781	346.636	405.151	417.279	383.911	2299.59	3.07%
ARO:3000194	332.513	437.668	356.966	358.043	356.746	392.163	2234.1	2.98%
ARO:3000833	274.844	288.756	388.554	323.56	333.389	338.056	1947.16	2.6%
ARO:3002987	250.864	325.091	262.86	267.627	267.317	280.359	1654.12	2.21%
ARO:3003950	266.294	223.642	267.124	196.673	237.45	210.38	1401.56	1.87%
Type 3
Function_name	C11118	C10214	C13170	C12268	C12141	C12027	SUM	Relative abundance
ARO:3000489	655.769	715.64	730.807	680.025	713.778	732.424	4228.44	0.0565
ARO:3003844	650.497	744.763	640.725	719.886	718.803	711.386	4186.06	0.0559
ARO:3000535	656.026	741.947	640.184	724.094	708.467	711.575	4182.29	0.0559
ARO:3003830	438.015	481.764	438.1	473.709	470.902	445.451	2747.94	0.0367
ARO:3000191	396.997	430.456	374.682	354.42	404.202	418.051	2378.81	0.0318
ARO:3003730	370.831	375.781	346.636	405.151	417.279	383.911	2299.59	0.0307
ARO:3000194	332.513	437.668	356.966	358.043	356.746	392.163	2234.1	0.0298
ARO:3000833	274.844	288.756	388.554	323.56	333.389	338.056	1947.16	0.026
ARO:3002987	250.864	325.091	262.86	267.627	267.317	280.359	1654.12	0.0221
ARO:3003950	266.294	223.642	267.124	196.673	237.45	210.38	1401.56	0.0187
Type 4
Function_name	C13196	C17	C23	C3	C14	SUM	Relative abundance
ARO:3003844	655.791	709.45	630.215	677.726	711.8	3384.98	5.84%
ARO:3000489	685.108	660.518	619.003	563.815	633.185	3161.63	5.45%
ARO:3000535	606.683	617.818	545.471	527.236	605.014	2902.22	5%
ARO:3003830	439.878	473.409	444.425	446.84	453.682	2258.23	3.89%
ARO:3000191	427.585	413.536	468.362	424.41	444.647	2178.54	3.76%
ARO:3003730	384.931	372.892	371.099	347.47	372.495	1848.89	3.19%
ARO:3000833	349.96	278.608	249.279	283.635	318.537	1480.02	2.55%
ARO:3000194	249.102	286.697	263.312	224.17	280.516	1303.8	2.25%
ARO:3003950	257.83	235.644	232.083	279.202	239.483	1244.24	2.15%
ARO:3002987	221.813	269.856	247.216	239.362	252.534	1230.78	2.12%
